# Supplementary material for: Novel insights into immune checkpoints in HIV/SHIV infection: from SHIVSF162P3-infected elite controllers to therapeutic strategy
Source: J Virol. 2025 Jul 10;99(8):e00785-25. doi: 10.1128/jvi.00785-25 (PMC12363197; doi:10.1128/jvi.00785-25)
Supplement: Table S1 — Differentially expressed genes of humans and rhesus macaques in PBMC. [file jvi.00785-25-s0002.xlsx]

## Sheet: DEG_PBMC_Humans&RMs
Table S1 DEGs of humans & RMs in PBMC
GeneSymbol	baseMean.human	log2FoldChange.human	lfcSE.human	stat.human	pvalue.human	padj.human	–(Log10.padj..human)	label.human	baseMean.RM	log2FoldChange.RM	lfcSE.RM	stat.RM	pvalue.RM	padj.RM	–(Log10.padj..RM)	label.RM
A3GALT2	2.91631	0.575277	0.701423	-0.820157	0.412127	0.592643	0.227207	N.S.	25.1334	0.0168424	0.500696	-0.0336379	0.973166	0.990164	0.00429272	N.S.
A4GALT	1.14319	0.152881	1.0836	-0.141086	0.887802	0.939009	0.0273301	N.S.	1396.55	-0.00102906	0.313252	0.0032851	0.997379	0.999041	0.000416632	N.S.
AAAS	1360.01	0.229853	0.0700756	-3.28007	0.0010378	0.00468295	2.32948	N.S.	1785.28	0.535231	0.159967	-3.34587	0.000820239	0.00877293	2.05686	N.S.
AACS	428.045	0.20324	0.107596	-1.88891	0.0589036	0.138968	0.857085	N.S.	1730.69	0.270815	0.246571	-1.09833	0.272062	0.495529	0.304931	N.S.
AAGAB	1566.75	-0.419534	0.0951488	4.40924	1.04e-05	8.51e-05	4.07014	N.S.	1350.9	-0.4089	0.182336	2.24256	0.0249254	0.102473	0.989391	N.S.
AAK1	4685.79	-0.160771	0.137646	1.16801	0.242804	0.407513	0.389858	N.S.	4356.38	-0.152235	0.163922	0.928702	0.353043	0.579424	0.237004	N.S.
AAMDC	65.2552	0.270847	0.163183	-1.65977	0.096961	0.205123	0.687985	N.S.	100.071	0.437921	0.251816	-1.73905	0.0820254	0.233034	0.63258	N.S.
AAMP	2531.48	0.350616	0.0959891	-3.65266	0.000259534	0.00139286	2.85609	N.S.	1653.5	0.0975484	0.170725	-0.571376	0.567745	0.75371	0.122796	N.S.
AAR2	1216.12	0.169723	0.125907	-1.348	0.177658	0.32527	0.487755	N.S.	1378.5	0.0595546	0.161141	-0.369581	0.711695	0.846964	0.0721352	N.S.
AARS2	600.105	0.41136	0.140516	-2.92749	0.00341705	0.0130078	1.8858	N.S.	872.729	0.129589	0.160681	-0.806498	0.419956	0.639711	0.194016	N.S.
AASDH	712.613	-0.502915	0.0963041	5.22215	1.77e-07	2.64e-06	5.579	N.S.	724.383	-0.474466	0.233018	2.03618	0.0417325	0.146898	0.832983	N.S.
AASDHPPT	923.054	-0.998411	0.164259	6.07827	1.21e-09	3.87e-08	7.41232	N.S.	1833.1	-0.142515	0.299255	0.476233	0.633908	0.79811	0.097937	N.S.
AASS	236.256	0.321005	0.249731	-1.2854	0.198652	0.352479	0.452866	N.S.	1111.98	-1.0518	0.358708	2.93218	0.0033659	0.0251443	1.59956	Down-regulated
AATF	2672.11	-0.132674	0.081158	1.63477	0.102098	0.213549	0.670503	N.S.	1963.25	-0.39772	0.184282	2.15822	0.0309106	0.11933	0.923249	N.S.
AATK	175.753	1.34187	0.35591	-3.77024	0.000163092	0.000930364	3.03135	Up-regulated	240.37	-0.394421	0.480543	0.820782	0.41177	0.631891	0.199358	N.S.
ABAT	616.548	-0.255245	0.143561	1.77795	0.075412	0.168496	0.773411	N.S.	420.265	-0.297302	0.240604	1.23565	0.21659	0.431854	0.364663	N.S.
ABCA1	703.948	-0.613692	0.19377	3.16711	0.00153962	0.00656668	2.18265	N.S.	2979.91	-0.894247	0.299486	2.98594	0.00282707	0.0221435	1.65475	N.S.
ABCA10	55.0027	-0.0891658	0.282076	0.316105	0.751923	0.856067	0.0674924	N.S.	28.6149	0.608616	0.57255	-1.06299	0.287785	0.513284	0.289643	N.S.
ABCA12	1.21529	1.72218	1.26381	-1.36269	0.172979	0.319263	0.495851	N.S.	12.1089	-0.775602	1.4236	0.544818	0.585879	0.767165	0.115111	N.S.
ABCA13	10.014	-0.966826	0.696901	1.38732	0.165343	0.308987	0.510059	N.S.	31.3559	0.103906	0.491868	-0.211248	0.832694	0.918543	0.0369005	N.S.
ABCA2	4022.64	1.07674	0.231551	-4.65012	3.32e-06	3.23e-05	4.49123	Up-regulated	3503.52	0.620714	0.166244	-3.73375	0.000188646	0.00282088	2.54962	N.S.
ABCA3	363.291	1.08245	0.21598	-5.01182	5.39e-07	6.91e-06	5.1606	Up-regulated	427.623	-0.0965589	0.239155	0.40375	0.686397	0.832168	0.079789	N.S.
ABCA5	1554.96	-0.331434	0.272403	1.2167	0.223717	0.384599	0.414992	N.S.	286.538	0.00703858	0.270127	-0.0260565	0.979212	0.992525	0.00325867	N.S.
ABCA6	31.8648	0.204967	0.33533	-0.611241	0.54104	0.704907	0.151868	N.S.	184.365	-1.36845	0.57342	2.38647	0.017011	0.0786039	1.10456	N.S.
ABCA7	4160.72	1.05375	0.230324	-4.57507	4.76e-06	4.42e-05	4.35439	Up-regulated	4185.7	0.274456	0.153799	-1.78451	0.0743408	0.218175	0.661194	N.S.
ABCB1	828.195	-0.159231	0.194337	0.819356	0.412583	0.593065	0.226898	N.S.	182.074	-1.21108	0.505451	2.39604	0.0165734	0.0771298	1.11278	N.S.
ABCB10	1573.73	-0.61995	0.159913	3.87679	0.000105845	0.000640451	3.19351	N.S.	2624.42	-0.316838	0.191628	1.6534	0.0982491	0.26203	0.58165	N.S.
ABCB6	16.0171	0.0783015	0.362381	-0.216075	0.828929	0.90546	0.0431309	N.S.	266.862	1.01332	0.379692	-2.66879	0.00761253	0.0452637	1.34425	Up-regulated
ABCB7	1114.15	-0.223345	0.0946205	2.36043	0.0182537	0.0533895	1.27254	N.S.	1397.3	-0.147001	0.287598	0.511134	0.609257	0.782817	0.10634	N.S.
ABCB8	908.461	1.03464	0.17409	-5.9431	2.8e-09	7.64e-08	7.11699	Up-regulated	489.639	0.572082	0.145117	-3.9422	8.07e-05	0.00145592	2.83686	N.S.
ABCB9	72.6512	0.0351574	0.330786	-0.106284	0.915357	0.9554	0.019815	N.S.	41.9987	0.756636	0.305976	-2.47286	0.0134036	0.0667524	1.17553	N.S.
ABCC1	3821.73	0.0158912	0.106372	-0.149394	0.881243	0.935159	0.0291145	N.S.	4018.88	-0.416914	0.198042	2.10518	0.035276	0.130514	0.884341	N.S.
ABCC10	1422.9	0.52616	0.117196	-4.48957	7.14e-06	6.16e-05	4.21021	N.S.	5249.2	0.621788	0.234595	-2.65047	0.00803788	0.0467504	1.33021	N.S.
ABCC2	182.207	0.0138662	0.143455	-0.0966586	0.922998	0.959811	0.0178144	N.S.	203.571	0.917479	0.51565	-1.77927	0.0751961	0.219696	0.658177	N.S.
ABCC3	1424.63	0.575508	0.224791	-2.56019	0.0104616	0.033789	1.47122	N.S.	523.672	-0.0252048	0.368385	0.0684198	0.945451	0.976892	0.0101535	N.S.
ABCC4	716.508	-0.318132	0.203715	1.56165	0.11837	0.239014	0.621577	N.S.	1365.44	-0.934139	0.262664	3.5564	0.000375976	0.0048513	2.31414	N.S.
ABCC5	1895.1	-0.12592	0.113541	1.10903	0.267417	0.438169	0.358359	N.S.	2440.68	0.20184	0.345688	-0.583877	0.559303	0.748402	0.125865	N.S.
ABCC6	115.137	0.636837	0.270986	-2.35007	0.0187698	0.0546858	1.26213	N.S.	12.8261	0.968669	0.787958	-1.22934	0.218944	0.434677	0.361833	N.S.
ABCD1	641.384	0.842404	0.218995	-3.84669	0.000119726	0.000713417	3.14666	N.S.	1614.95	0.856248	0.279331	-3.06536	0.00217409	0.018169	1.74067	N.S.
ABCD2	797.342	-0.760953	0.15619	4.87196	1.1e-06	1.27e-05	4.89543	N.S.	193.965	-1.57947	0.323559	4.88155	1.05e-06	4.95e-05	4.30566	Down-regulated
ABCD3	931.243	-0.558256	0.135805	4.11071	3.94e-05	0.00027117	3.56676	N.S.	1664.29	-0.20997	0.154698	1.35729	0.174688	0.376824	0.423862	N.S.
ABCD4	1943.94	0.306623	0.0728047	-4.21158	2.54e-05	0.00018457	3.73384	N.S.	2303.55	0.0371619	0.152823	-0.24317	0.807873	0.90472	0.043486	N.S.
ABCE1	2189.69	-0.586315	0.133595	4.38876	1.14e-05	9.22e-05	4.03518	N.S.	4338.75	-0.414143	0.122307	3.38608	0.000708977	0.00783794	2.1058	N.S.
ABCF1	2445.65	-0.061885	0.0897061	0.689863	0.49028	0.662744	0.178654	N.S.	3907.9	-0.0944127	0.24022	0.393026	0.6943	0.837309	0.0771143	N.S.
ABCF2	471.524	-0.0400302	0.101418	0.394704	0.693061	0.817515	0.0875043	N.S.	1560.09	0.00146113	0.21716	-0.00672833	0.994632	0.998091	0.000829903	N.S.
ABCF3	1903.93	0.343742	0.0963987	-3.56583	0.000362702	0.00186395	2.72957	N.S.	2173.22	-0.0545004	0.115773	0.470752	0.637818	0.801243	0.0962357	N.S.
ABCG1	344.811	0.0671112	0.173762	-0.386224	0.699331	0.821559	0.0853613	N.S.	2958.83	-0.175506	0.360556	0.486765	0.626425	0.793171	0.100633	N.S.
ABCG2	25.0355	-1.15933	0.563468	2.05749	0.0396393	0.101047	0.995475	N.S.	1334.41	-0.0646815	0.174939	0.369738	0.711578	0.846964	0.0721352	N.S.
ABHD1	33.8193	0.676085	0.25126	-2.69077	0.00712865	0.0244635	1.61148	N.S.	76.9617	-0.179359	0.698766	0.256679	0.797427	0.898336	0.046561	N.S.
ABHD10	791.389	-0.562673	0.140073	4.017	5.89e-05	0.000384852	3.41471	N.S.	180.785	0.0745386	0.197804	-0.37683	0.7063	0.843858	0.0737306	N.S.
ABHD11	322.647	0.790465	0.157344	-5.02379	5.07e-07	6.54e-06	5.18435	N.S.	1108.34	0.304856	0.235207	-1.29612	0.194935	0.405539	0.391968	N.S.
ABHD12	886.477	0.47187	0.103457	-4.56104	5.09e-06	4.67e-05	4.33023	N.S.	5930.8	-0.032402	0.153762	0.210728	0.8331	0.918822	0.0367688	N.S.
ABHD12B	22.7636	-0.357673	0.347901	1.02809	0.303909	0.478485	0.320132	N.S.	21.6567	0.0425803	0.474674	-0.0897043	0.928522	0.970024	0.0132176	N.S.
ABHD13	1623.56	-0.655588	0.164683	3.98091	6.87e-05	0.000439628	3.35691	N.S.	1983.98	-0.20658	0.175935	1.17418	0.240322	0.458948	0.338237	N.S.
ABHD14B	1849.76	0.430811	0.103581	-4.15919	3.19e-05	0.000226011	3.64587	N.S.	2426.48	0.515223	0.163101	-3.15891	0.00158359	0.0143487	1.84319	N.S.
ABHD15	1016.88	0.0545408	0.109951	-0.496044	0.619863	0.763898	0.116964	N.S.	2243.17	-0.113016	0.289111	0.390908	0.695865	0.837903	0.0768061	N.S.
ABHD16A	171.108	0.257332	0.126569	-2.03313	0.0420392	0.106	0.974695	N.S.	4256.94	0.0596008	0.13587	-0.438661	0.660907	0.81542	0.0886186	N.S.
ABHD17A	4395.65	1.30907	0.234068	-5.59269	2.24e-08	4.44e-07	6.35225	Up-regulated	6911.19	0.176536	0.134633	-1.31124	0.189776	0.3981	0.400008	N.S.
ABHD17B	754.381	-1.02272	0.137975	7.41237	1.24e-13	2.52e-11	10.5987	Down-regulated	984.116	0.181327	0.218384	-0.830314	0.406361	0.626925	0.202785	N.S.
ABHD17C	125.76	-0.575023	0.201425	2.85477	0.00430677	0.0158986	1.79864	N.S.	1099.87	-0.201637	0.217584	0.926707	0.354078	0.580348	0.236311	N.S.
ABHD18	897.318	-0.48899	0.153151	3.19286	0.00140871	0.00608683	2.21561	N.S.	320.902	-0.184152	0.194781	0.945431	0.344439	0.571638	0.242879	N.S.
ABHD2	4236.1	-0.401789	0.144733	2.77606	0.00550218	0.0196016	1.70771	N.S.	2455.71	-0.734192	0.250899	2.92625	0.00343075	0.0255096	1.5933	N.S.
ABHD3	2085.09	-0.624149	0.140483	4.44287	8.88e-06	7.45e-05	4.12806	N.S.	2645.2	0.0315422	0.277821	-0.113534	0.909607	0.960256	0.0176132	N.S.
ABHD4	850.844	-0.0713979	0.105625	0.675954	0.49907	0.670125	0.173844	N.S.	2145.01	-0.169763	0.195257	0.869434	0.38461	0.607697	0.216313	N.S.
ABHD5	944.404	-0.330424	0.187659	1.76076	0.0782787	0.173367	0.761033	N.S.	580.954	-0.724351	0.259105	2.79559	0.00518056	0.0348079	1.45832	N.S.
ABHD6	272.715	-0.396041	0.13398	2.95597	0.0031169	0.0120221	1.92002	N.S.	723.69	-0.657674	0.160492	4.09786	4.17e-05	0.000878831	3.05609	N.S.
ABHD8	145.888	1.62702	0.312142	-5.21244	1.86e-07	2.76e-06	5.55934	Up-regulated	529.766	0.697193	0.241306	-2.88925	0.00386163	0.0277861	1.55617	N.S.
ABI1	4196.67	-0.552877	0.105142	5.25838	1.45e-07	2.22e-06	5.65285	N.S.	4038.15	-0.219447	0.151717	1.44642	0.148058	0.340809	0.467489	N.S.
ABI2	1169.69	-0.12825	0.143796	0.89189	0.372452	0.552733	0.257485	N.S.	1124.96	0.481568	0.25224	-1.90917	0.0562406	0.181056	0.742187	N.S.
ABI3	1722.69	0.0860898	0.152636	-0.564019	0.572741	0.728838	0.137369	N.S.	1027.41	-0.583575	0.273489	2.13381	0.032858	0.124527	0.904738	N.S.
ABI3BP	6.57829	0.117326	0.686499	-0.170904	0.864299	0.926008	0.0333854	N.S.	54.033	-0.02703	0.375398	0.0720036	0.942599	0.975987	0.0105559	N.S.
ABITRAM	639.5	-0.144505	0.112071	1.2894	0.197258	0.350766	0.454983	N.S.	312.742	0.0834825	0.34449	-0.242337	0.808519	0.905165	0.0432722	N.S.
ABL1	1486.49	0.45838	0.128155	-3.57678	0.000347859	0.00180104	2.74448	N.S.	2616.36	0.159443	0.121552	-1.31173	0.189612	0.397898	0.400228	N.S.
ABL2	1041.57	-0.116637	0.083643	1.39446	0.163179	0.305916	0.514398	N.S.	1529.11	-0.368164	0.165068	2.23038	0.0257223	0.10494	0.979058	N.S.
ABLIM1	7334.48	0.0162147	0.161673	-0.100293	0.920112	0.958433	0.018438	N.S.	22182.3	-0.254677	0.221907	1.14768	0.251101	0.471853	0.326193	N.S.
ABLIM2	38.6618	0.615966	0.286776	-2.1479	0.0317218	0.0842018	1.07468	N.S.	97.814	-0.494102	0.58419	0.845789	0.39767	0.618614	0.20858	N.S.
ABLIM3	449.536	0.557972	0.316276	-1.76419	0.0776995	0.172492	0.763232	N.S.	452.425	0.127871	0.431484	-0.296352	0.766961	0.880023	0.0555059	N.S.
ABO	84.0098	-0.936324	0.879891	1.06414	0.287267	0.460251	0.337005	N.S.	91.5254	1.02353	0.771243	-1.32712	0.184468	0.390503	0.408375	N.S.
ABR	5461.58	0.374916	0.1117	-3.35646	0.00078946	0.00369202	2.43274	N.S.	8496.31	0.144297	0.198422	-0.727222	0.46709	0.679515	0.167801	N.S.
ABRA	3.28826	-0.67245	0.7634	0.880863	0.378392	0.559165	0.25246	N.S.	14.4665	-0.604716	0.576125	1.04963	0.29389	0.520039	0.283964	N.S.
ABRACL	2138.62	-0.413864	0.128197	3.22833	0.00124515	0.00546963	2.26204	N.S.	1735.85	0.295076	0.213957	-1.37914	0.167852	0.367987	0.434167	N.S.
ABRAXAS1	492.955	-0.322565	0.130032	2.48065	0.0131143	0.0407349	1.39003	N.S.	736.906	-0.622911	0.175499	3.54936	0.000386163	0.00493929	2.30634	N.S.
ABRAXAS2	915.035	-0.483446	0.110742	4.36552	1.27e-05	0.000100781	3.99662	N.S.	1670.49	-0.366204	0.224236	1.63312	0.102444	0.269308	0.56975	N.S.
ABT1	1131.06	0.67567	0.147924	-4.56768	4.93e-06	4.56e-05	4.34116	N.S.	2231.2	0.458618	0.141642	-3.23787	0.00120425	0.0116391	1.93408	N.S.
ABTB1	3692.08	1.10094	0.190854	-5.7685	8e-09	1.84e-07	6.73626	Up-regulated	4515.3	0.240387	0.145448	-1.65273	0.0983853	0.262242	0.581298	N.S.
ABTB2	78.417	-0.147088	0.26797	0.548899	0.583075	0.73599	0.133128	N.S.	815.482	-2.3796	0.344627	6.90486	5.03e-12	1.85e-09	8.7323	Down-regulated
ACAA1	2492.88	0.310831	0.103704	-2.9973	0.00272385	0.0107199	1.96981	N.S.	1150.37	-0.0247661	0.198516	0.124756	0.900717	0.954875	0.0200536	N.S.
ACAA2	1574.13	-0.260664	0.107329	2.42864	0.0151554	0.0458054	1.33908	N.S.	1631.06	-0.245321	0.125121	1.96067	0.0499173	0.166454	0.778705	N.S.
ACACA	814.05	-0.349504	0.103552	3.37515	0.00073776	0.00347535	2.459	N.S.	852.735	-0.179838	0.213482	0.842402	0.399563	0.620735	0.207094	N.S.
ACACB	696.443	0.540915	0.139718	-3.87146	0.000108184	0.00065256	3.18538	N.S.	58.2861	0.341905	0.415537	-0.822802	0.410621	0.630732	0.200155	N.S.
ACAD10	1222.18	0.332794	0.0999349	-3.33011	0.000868129	0.00402075	2.39569	N.S.	397.784	-0.115889	0.208123	0.556831	0.577643	0.760398	0.118959	N.S.
ACAD11	38.2263	1.39401	0.309528	-4.50367	6.68e-06	5.83e-05	4.23427	Up-regulated	447.754	0.000757182	0.20399	-0.00371186	0.997038	0.999041	0.000416632	N.S.
ACAD8	1884.03	-0.0469129	0.0644202	0.728233	0.466471	0.641802	0.192599	N.S.	552.731	0.154096	0.223537	-0.689352	0.490601	0.697801	0.156269	N.S.
ACAD9	914.401	0.0010672	0.0813805	-0.0131137	0.989537	0.993904	0.00265568	N.S.	842.573	-0.0678979	0.14305	0.474646	0.635039	0.799134	0.0973802	N.S.
ACADM	1597.73	-0.766002	0.147279	5.20103	1.98e-07	2.91e-06	5.5362	N.S.	620.405	-0.319948	0.314813	1.01631	0.309482	0.536698	0.27027	N.S.
ACADS	298.607	1.20664	0.222278	-5.42855	5.68e-08	9.92e-07	6.00348	Up-regulated	640.3	0.376106	0.204479	-1.83934	0.0658651	0.201675	0.695349	N.S.
ACADSB	1340.92	-0.330461	0.1209	2.73335	0.00626935	0.0219553	1.65846	N.S.	1078.92	-0.426751	0.157886	2.70291	0.00687355	0.0421514	1.37519	N.S.
ACADVL	9751.02	0.608495	0.104692	-5.81226	6.16e-09	1.48e-07	6.82978	N.S.	3651.4	0.125275	0.135346	-0.925594	0.354657	0.580756	0.236006	N.S.
ACAN	4.01659	0.0666062	0.727594	-0.0915431	0.927061	0.96178	0.0169243	N.S.	22.0451	0.21468	0.875847	-0.245112	0.80637	0.903323	0.0441568	N.S.
ACAP1	9006.99	0.937826	0.164639	-5.69624	1.22e-08	2.64e-07	6.57905	N.S.	11907	0.388002	0.136021	-2.85252	0.00433741	0.030269	1.519	N.S.
ACAP2	6002.41	-0.835046	0.17458	4.78317	1.73e-06	1.85e-05	4.7319	N.S.	12518.3	-0.539072	0.168051	3.20778	0.00133762	0.0126189	1.89898	N.S.
ACAP3	1653.82	1.36349	0.188786	-7.22244	5.11e-13	7.04e-11	10.1526	Up-regulated	6588.07	0.257011	0.25003	-1.02792	0.303988	0.530457	0.27535	N.S.
ACAT1	672.459	-0.596224	0.121705	4.89891	9.64e-07	1.13e-05	4.94826	N.S.	918.93	-0.0417209	0.205696	0.202828	0.839269	0.922129	0.0352083	N.S.
ACBD3	1364.11	-0.746406	0.149976	4.97683	6.46e-07	8.09e-06	5.09185	N.S.	1890.39	-0.571137	0.144903	3.9415	8.1e-05	0.00145866	2.83605	N.S.
ACBD4	461.249	0.856863	0.161299	-5.31227	1.08e-07	1.73e-06	5.76261	N.S.	220.579	0.174197	0.209194	-0.832706	0.405011	0.625863	0.203521	N.S.
ACBD5	1958.29	-0.456517	0.125674	3.63254	0.000280646	0.00148842	2.82727	N.S.	1123.92	-0.832244	0.229614	3.62453	0.00028949	0.00393742	2.40479	N.S.
ACBD6	1037.8	0.345988	0.0744531	-4.64706	3.37e-06	3.26e-05	4.48651	N.S.	596.622	0.0297959	0.209103	-0.142494	0.88669	0.947353	0.0234882	N.S.
ACCS	1218.92	0.782378	0.25047	-3.12364	0.00178629	0.00747129	2.1266	N.S.	285.774	0.283265	0.219012	-1.29338	0.195881	0.406403	0.391044	N.S.
ACD	538.917	1.0889	0.169363	-6.42936	1.28e-10	6.29e-09	8.20144	Up-regulated	646.099	0.337483	0.139504	-2.41916	0.0155563	0.0741041	1.13016	N.S.
ACER1	23.7553	0.915746	0.383468	-2.38806	0.0169374	0.0502082	1.29923	N.S.	83.887	0.704878	0.308785	-2.28275	0.0224451	0.0955571	1.01974	N.S.
ACER2	58.1145	0.041349	0.242979	-0.170175	0.864872	0.926328	0.0332351	N.S.	119.685	0.615967	0.422858	-1.45668	0.145206	0.336798	0.472631	N.S.
ACER3	1348.47	-0.690821	0.20884	3.3079	0.00093998	0.00431212	2.36531	N.S.	796.969	-0.548735	0.189105	2.90174	0.00371097	0.0269777	1.569	N.S.
ACHE	1.05402	3.06442	1.44238	-2.12456	0.0336231	0.0883457	1.05381	N.S.	9.86712	0.675516	0.829172	-0.814688	0.415251	0.634629	0.19748	N.S.
ACIN1	9032.33	0.0777369	0.074232	-1.04722	0.295	0.46919	0.328651	N.S.	11702.5	-0.112847	0.140774	0.801617	0.422774	0.642527	0.192108	N.S.
ACKR3	95.9418	0.877552	0.180218	-4.8694	1.12e-06	1.29e-05	4.89037	N.S.	174.65	-0.748541	0.352461	2.12376	0.0336906	0.126467	0.898023	N.S.
ACKR4	11.4405	-0.195855	0.456538	0.429	0.667923	0.798569	0.0976874	N.S.	24.5119	-0.371363	0.519943	0.714239	0.47508	0.685392	0.164061	N.S.
ACLY	4380.21	-0.144907	0.0887266	1.63318	0.102431	0.213946	0.669695	N.S.	6488.71	-0.161361	0.126269	1.27792	0.201279	0.412722	0.384343	N.S.
ACO1	389.754	-0.125661	0.135758	0.925627	0.35464	0.533629	0.272761	N.S.	685.952	-0.185749	0.218932	0.848435	0.396195	0.617598	0.209294	N.S.
ACO2	2031.18	0.178864	0.0966255	-1.8511	0.0641548	0.148733	0.827594	N.S.	6454.85	0.235947	0.124515	-1.89493	0.0581018	0.184798	0.733303	N.S.
ACOT11	26.7349	1.0547	0.320693	-3.28882	0.00100609	0.00456195	2.34085	Up-regulated	881.554	0.534097	0.402066	-1.32838	0.184052	0.389762	0.409201	N.S.
ACOT13	358.779	-0.481969	0.136728	3.52503	0.000423438	0.00212909	2.67181	N.S.	471.349	0.139293	0.333608	-0.417535	0.676287	0.82537	0.0833512	N.S.
ACOT2	172.976	0.530151	0.17915	-2.95926	0.00308379	0.011908	1.92416	N.S.	602.751	0.118335	0.231004	-0.512265	0.608466	0.782135	0.106718	N.S.
ACOT4	7.21621	0.0678011	0.460749	-0.147154	0.88301	0.936113	0.0286719	N.S.	9.43388	-0.176331	0.92847	0.189916	0.849375	0.927195	0.0328289	N.S.
ACOT7	207.237	0.34456	0.200907	-1.71502	0.0863415	0.187594	0.726781	N.S.	900.945	0.743906	0.283678	-2.62236	0.00873237	0.0495597	1.30487	N.S.
ACOT8	394.462	0.493654	0.15448	-3.19558	0.00139552	0.00603592	2.21926	N.S.	643.13	0.239691	0.174547	-1.37322	0.169685	0.370416	0.431311	N.S.
ACOT9	2153.75	-0.251031	0.11445	2.19337	0.0282808	0.0767422	1.11497	N.S.	901.357	-0.335245	0.122733	2.7315	0.00630472	0.0396722	1.40151	N.S.
ACOX1	1173.84	-0.50901	0.141152	3.60612	0.00031081	0.00162794	2.78836	N.S.	1340.28	-0.374307	0.163729	2.28614	0.0222462	0.0948483	1.02297	N.S.
ACOX2	14.8219	0.114496	0.407941	-0.280668	0.778965	0.873158	0.0589073	N.S.	29.4264	-0.284428	0.609913	0.466342	0.640971	0.802925	0.0953253	N.S.
ACOX3	346.366	0.143702	0.170785	-0.841418	0.400114	0.580891	0.235906	N.S.	402.985	0.0739902	0.318795	-0.232094	0.816465	0.910467	0.0407359	N.S.
ACOXL	7.91644	-2.57177	0.534199	4.81425	1.48e-06	1.63e-05	4.78791	Down-regulated	17.7122	1.39787	0.512318	-2.72853	0.00636181	0.039903	1.39899	Up-regulated
ACP1	2939.75	-0.056364	0.075451	0.747027	0.455047	0.63152	0.199613	N.S.	2674.39	0.0755324	0.251005	-0.30092	0.763475	0.878028	0.0564917	N.S.
ACP2	697.579	-0.107863	0.126462	0.852932	0.393697	0.574571	0.240656	N.S.	274.316	0.163057	0.19579	-0.832815	0.404949	0.625843	0.203535	N.S.
ACP5	948.808	0.0530715	0.136981	-0.387436	0.698434	0.820978	0.0856682	N.S.	1651.16	0.567219	0.313904	-1.80698	0.0707646	0.211417	0.67486	N.S.
ACP6	311.445	0.266726	0.181601	-1.46875	0.1419	0.274836	0.560926	N.S.	1517.38	0.0867507	0.16987	-0.510688	0.60957	0.782868	0.106311	N.S.
ACRBP	1232.48	0.559822	0.259746	-2.15526	0.0311411	0.0829539	1.08116	N.S.	61.3949	0.194033	0.390394	-0.497019	0.619176	0.788801	0.103033	N.S.
ACSBG1	25.7603	0.666828	0.395571	-1.68574	0.0918466	0.196676	0.706249	N.S.	54.7637	0.145253	0.280653	-0.517551	0.604771	0.780262	0.10776	N.S.
ACSF2	628.435	0.196617	0.121687	-1.61576	0.106147	0.21994	0.657696	N.S.	1132.61	-0.265335	0.149872	1.77041	0.076659	0.222493	0.652684	N.S.
ACSF3	1098.99	0.578997	0.12871	-4.49845	6.85e-06	5.95e-05	4.22528	N.S.	942.112	0.321968	0.258131	-1.2473	0.212286	0.426219	0.370367	N.S.
ACSL1	4310.87	-0.317245	0.277581	1.14289	0.253084	0.420706	0.376022	N.S.	2807.76	-0.160597	0.278648	0.576344	0.564382	0.751763	0.123919	N.S.
ACSL3	1223.44	-0.790747	0.158423	4.99138	5.99e-07	7.59e-06	5.11987	N.S.	981.811	-0.604958	0.18806	3.21684	0.00129613	0.0123174	1.90948	N.S.
ACSL4	3662.97	-0.942418	0.186865	5.04332	4.58e-07	5.98e-06	5.22297	N.S.	4756.46	-0.447788	0.177494	2.52283	0.0116414	0.0607259	1.21663	N.S.
ACSL5	3331.88	-0.458273	0.122394	3.74423	0.000180947	0.00101973	2.99152	N.S.	4395.02	-0.0895864	0.292069	0.306731	0.759048	0.875374	0.0578063	N.S.
ACSL6	374.642	-0.651223	0.260782	2.4972	0.0125179	0.0391753	1.40699	N.S.	418.094	2.09737	1.05137	-1.9949	0.0460539	0.15748	0.802775	N.S.
ACSM3	184.98	0.34379	0.173548	-1.98094	0.0475975	0.116976	0.931905	N.S.	456.899	0.862873	0.850931	-1.01403	0.310567	0.537725	0.26944	N.S.
ACSS1	4191.01	0.0783478	0.0790689	-0.99088	0.321744	0.498116	0.302669	N.S.	4393.02	0.184747	0.184577	-1.00092	0.316865	0.544121	0.264305	N.S.
ACSS2	1311.49	0.214329	0.13403	-1.59911	0.109796	0.22565	0.646564	N.S.	961.522	-0.817682	0.304737	2.68324	0.00729131	0.0440115	1.35643	N.S.
ACTA2	149.619	-0.572064	0.220299	2.59676	0.00941067	0.0309048	1.50997	N.S.	173.739	-0.842437	0.253702	3.32058	0.000898302	0.00938286	2.02766	N.S.
ACTB	128036	0.153367	0.111854	-1.37114	0.170332	0.315731	0.500683	N.S.	119187	0.119059	0.229328	-0.519165	0.603646	0.779559	0.108151	N.S.
ACTG1	48295.6	0.194439	0.0870292	-2.23419	0.0254709	0.070549	1.15151	N.S.	62295.7	0.0685606	0.193009	-0.355219	0.722426	0.853822	0.0686325	N.S.
ACTG2	1.94524	-2.51909	1.05766	2.38176	0.0172302	0.050916	1.29315	N.S.	12.2416	-0.604007	0.729656	0.827797	0.407785	0.628296	0.201836	N.S.
ACTL6A	966.542	-0.483566	0.101654	4.75697	1.97e-06	2.07e-05	4.68483	N.S.	984.636	-0.406404	0.197719	2.05546	0.0398342	0.142352	0.846638	N.S.
ACTL7B	1.2685	3.33641	1.56725	-2.12883	0.0332683	0.0876267	1.05736	N.S.	36.9288	0.54299	0.340423	-1.59504	0.110702	0.283315	0.54773	N.S.
ACTN1	3399.94	0.437355	0.188088	-2.32527	0.0200577	0.0577713	1.23829	N.S.	3705.28	0.558257	0.320555	-1.74153	0.0815901	0.232265	0.634016	N.S.
ACTN2	1.2721	0.520693	1.39851	-0.372319	0.709655	0.829619	0.0811213	N.S.	32.3268	-0.21257	0.64031	0.33198	0.739904	0.864294	0.0633386	N.S.
ACTN3	13.9662	0.809234	0.499915	-1.61874	0.105502	0.218873	0.659808	N.S.	314.415	-0.145751	0.300509	0.485014	0.627666	0.794172	0.100086	N.S.
ACTN4	5519.25	0.38187	0.117929	-3.23812	0.00120319	0.00531992	2.2741	N.S.	12022	0.0146735	0.157215	-0.0933345	0.925638	0.968966	0.0136915	N.S.
ACTR10	1680.71	-0.364907	0.0878484	4.15383	3.27e-05	0.00023059	3.63716	N.S.	1858.77	-0.263712	0.117576	2.2429	0.024903	0.102429	0.989577	N.S.
ACTR1A	3137.08	-0.109583	0.0912227	1.20127	0.229647	0.392147	0.406551	N.S.	2854.48	-0.101743	0.126458	0.804558	0.421075	0.640751	0.193311	N.S.
ACTR1B	2883.82	0.858599	0.12136	-7.07481	1.5e-12	1.7e-10	9.76995	N.S.	2165.5	0.386146	0.169691	-2.27558	0.022871	0.0967153	1.0145	N.S.
ACTR2	27368.2	-0.919446	0.179901	5.11084	3.21e-07	4.38e-06	5.35832	N.S.	26347.6	-0.664124	0.1723	3.85447	0.000115981	0.00194963	2.71005	N.S.
ACTR3	14725.2	-0.829089	0.137417	6.0334	1.61e-09	4.84e-08	7.31557	N.S.	14947.5	-0.333812	0.313276	1.06555	0.286627	0.51173	0.290959	N.S.
ACTR3B	218.561	0.202525	0.139267	-1.45423	0.145883	0.280779	0.551636	N.S.	358.151	0.361364	0.260955	-1.38477	0.166122	0.365835	0.436715	N.S.
ACTR5	722.368	0.35643	0.103716	-3.43659	0.000589092	0.00284651	2.54569	N.S.	740.389	0.198602	0.251246	-0.790469	0.429254	0.648153	0.188322	N.S.
ACTR6	921.283	-0.737208	0.183472	4.0181	5.87e-05	0.000383246	3.41652	N.S.	452.897	-0.624529	0.213756	2.92169	0.00348138	0.0257663	1.58895	N.S.
ACTR8	905.311	-0.444745	0.0989669	4.49388	6.99e-06	6.05e-05	4.2179	N.S.	476.99	-0.328515	0.200904	1.63518	0.102012	0.268572	0.570939	N.S.
ACTRT3	1.52952	-0.00791828	0.995642	0.00795294	0.993655	0.996421	0.00155702	N.S.	117.592	0.239517	0.394062	-0.607816	0.54331	0.737714	0.132112	N.S.
ACVR1	814.917	-0.223038	0.127163	1.75395	0.0794385	0.175404	0.755961	N.S.	809.779	-0.088361	0.264895	0.33357	0.738704	0.863803	0.0635855	N.S.
ACVR1B	798.322	0.0748775	0.154673	-0.484103	0.628313	0.770235	0.113377	N.S.	591.235	-0.258253	0.227367	1.13584	0.256024	0.47713	0.321363	N.S.
ACVR1C	188.65	0.433778	0.263638	-1.64535	0.0998976	0.209971	0.677841	N.S.	653.616	-0.731	0.30625	2.38694	0.0169893	0.0785631	1.10478	N.S.
ACVR2A	440.37	0.38427	0.166798	-2.3038	0.0212336	0.060606	1.21748	N.S.	347.179	0.417593	0.303267	-1.37698	0.168519	0.368805	0.433203	N.S.
ACVR2B	347.413	0.309764	0.210244	-1.47336	0.140655	0.273183	0.563547	N.S.	675.471	0.18857	0.191753	-0.983399	0.325411	0.553356	0.256995	N.S.
ACYP1	250.122	0.00789554	0.13411	-0.0588734	0.953053	0.97585	0.0106171	N.S.	14.5113	0.36	0.557228	-0.646056	0.518243	0.718613	0.143505	N.S.
ACYP2	202.232	0.199784	0.146199	-1.36652	0.171774	0.317707	0.497973	N.S.	79.0958	-0.149518	0.401137	0.372736	0.709345	0.845807	0.0727286	N.S.
ADA	1471.31	-0.0267335	0.161712	0.165315	0.868696	0.928475	0.0322296	N.S.	1554.16	0.17479	0.281774	-0.620319	0.535048	0.731552	0.135755	N.S.
ADA2	17756.3	-0.504597	0.15284	3.30147	0.000961781	0.00439571	2.35697	N.S.	1036.14	-0.127227	0.372577	0.341479	0.732743	0.859523	0.0657427	N.S.
ADAL	200.313	-0.413652	0.151824	2.72455	0.00643893	0.0224502	1.64878	N.S.	570.402	-0.188879	0.335601	0.562808	0.573565	0.758338	0.120137	N.S.
ADAM10	6758.2	-0.68215	0.138475	4.92616	8.39e-07	1.01e-05	4.99749	N.S.	7713.28	-0.491648	0.346154	1.42032	0.155516	0.351855	0.453636	N.S.
ADAM11	25.9694	2.02664	0.351188	-5.77082	7.89e-09	1.81e-07	6.7415	Up-regulated	89.3762	-0.257421	0.43398	0.593163	0.553072	0.744019	0.128416	N.S.
ADAM12	50.1684	-0.632851	0.394222	1.60532	0.108424	0.223526	0.650672	N.S.	304.919	0.382316	0.292865	-1.30543	0.191745	0.400941	0.39692	N.S.
ADAM15	2773.01	1.04205	0.185693	-5.61167	2e-08	4.03e-07	6.395	Up-regulated	4226.42	-0.067337	0.151415	0.444719	0.656523	0.812403	0.0902285	N.S.
ADAM17	1817.67	-0.271697	0.0937217	2.89897	0.00374389	0.0140856	1.85122	N.S.	3701.35	-0.322544	0.208606	1.54619	0.12206	0.301593	0.520579	N.S.
ADAM19	2790.12	-0.143834	0.137789	1.04387	0.296546	0.471011	0.326969	N.S.	9511.77	-0.0258352	0.195371	0.132237	0.894797	0.951337	0.0216657	N.S.
ADAM21	2.97361	0.36932	1.00285	-0.36827	0.712672	0.831397	0.0801915	N.S.	8.84867	-0.0274439	1.0859	0.025273	0.979837	0.992717	0.00317447	N.S.
ADAM22	163.048	-0.305967	0.186877	1.63727	0.101574	0.212734	0.672164	N.S.	69.9091	-0.652363	0.442129	1.4755	0.140077	0.329272	0.482445	N.S.
ADAM23	93.4576	1.72849	0.38743	-4.46143	8.14e-06	6.91e-05	4.16046	Up-regulated	1976.51	0.220807	0.235925	-0.935923	0.349313	0.575647	0.239844	N.S.
ADAM28	1215.57	0.572054	0.237415	-2.40951	0.0159741	0.0478072	1.32051	N.S.	28.4576	0.336279	0.475815	-0.706743	0.479726	0.688848	0.161877	N.S.
ADAM33	5.12965	0.773332	0.753549	-1.02625	0.304772	0.479648	0.319077	N.S.	11.9867	-0.197646	0.68995	0.286464	0.774523	0.88452	0.0532924	N.S.
ADAM8	4623.51	1.43498	0.206847	-6.93737	3.99e-12	3.84e-10	9.41568	Up-regulated	4637.41	-0.775754	0.270235	2.87067	0.00409607	0.0291276	1.5357	N.S.
ADAM9	1297.99	-0.270755	0.205485	1.31764	0.187625	0.338313	0.470681	N.S.	1575.71	-0.417257	0.310128	1.34544	0.178485	0.382304	0.417591	N.S.
ADAMDEC1	36.2802	-0.497308	0.460614	1.07966	0.280292	0.452327	0.344548	N.S.	22.9775	-0.398864	0.956141	0.41716	0.676561	0.825576	0.0832428	N.S.
ADAMTS10	618.383	2.09275	0.289785	-7.22173	5.13e-13	7.04e-11	10.1525	Up-regulated	1247.19	1.00774	0.220316	-4.57406	4.78e-06	0.000164114	3.78485	Up-regulated
ADAMTS13	62.8494	1.57004	0.267041	-5.87939	4.12e-09	1.05e-07	6.97828	Up-regulated	172.14	0.289088	0.428635	-0.674438	0.500033	0.705381	0.151576	N.S.
ADAMTS14	24.317	-0.787621	0.433469	1.81702	0.0692145	0.157688	0.8022	N.S.	104.883	0.167826	0.368452	-0.45549	0.648757	0.807277	0.0929776	N.S.
ADAMTS17	52.5196	1.62957	0.294854	-5.5267	3.26e-08	6.16e-07	6.21017	Up-regulated	169.404	0.161507	0.347637	-0.464586	0.642228	0.803198	0.0951773	N.S.
ADAMTS5	62.9746	-0.106672	0.498797	0.213859	0.830657	0.906465	0.042649	N.S.	34.7252	-0.593897	0.927797	0.640116	0.522097	0.721659	0.141668	N.S.
ADAMTS6	82.3815	-0.0604495	0.200508	0.301482	0.763047	0.862976	0.0640012	N.S.	483.535	-0.06814	0.287606	0.236921	0.812718	0.908209	0.0418142	N.S.
ADAMTSL4	1312.21	0.89207	0.247214	-3.6085	0.000307974	0.0016156	2.79167	N.S.	1925.94	-0.0760467	0.342351	0.222131	0.824212	0.914233	0.0389431	N.S.
ADAMTSL5	74.1805	1.18218	0.312172	-3.78695	0.000152508	0.000879458	3.05578	Up-regulated	76.3455	-0.103791	0.499582	0.207755	0.83542	0.920069	0.0361796	N.S.
ADAP1	267.344	2.05798	0.30781	-6.68587	2.3e-11	1.57e-09	8.80527	Up-regulated	2623.86	-0.250931	0.206796	1.21342	0.224968	0.44205	0.354528	N.S.
ADAP2	1103.51	-0.152254	0.16881	0.901923	0.367098	0.547102	0.261931	N.S.	343.175	-0.685018	0.366294	1.87013	0.0614656	0.191774	0.717211	N.S.
ADAR	18501.4	-0.727099	0.0991655	7.33217	2.26e-13	3.82e-11	10.4176	N.S.	19611.1	-0.444281	0.183326	2.42345	0.0153739	0.0734876	1.13379	N.S.
ADARB1	1531.79	0.378289	0.143262	-2.64054	0.0082774	0.0277224	1.55717	N.S.	838.713	0.331021	0.209095	-1.58311	0.113396	0.287908	0.540747	N.S.
ADAT1	1173.58	-0.240172	0.0965409	2.48777	0.0128546	0.0400826	1.39704	N.S.	450.181	-0.358439	0.249396	1.43723	0.150654	0.344682	0.462582	N.S.
ADAT2	758.64	-0.375143	0.132952	2.82165	0.00477769	0.0173828	1.75988	N.S.	176.676	-0.25286	0.308822	0.81879	0.412906	0.632751	0.198767	N.S.
ADCK1	375.588	0.226922	0.174099	-1.30341	0.192434	0.344426	0.462904	N.S.	575.926	0.141929	0.212081	-0.669223	0.503353	0.707815	0.15008	N.S.
ADCK2	538.898	0.594326	0.115704	-5.13662	2.8e-07	3.9e-06	5.40885	N.S.	1626.26	0.296717	0.135105	-2.1962	0.0280775	0.111474	0.952827	N.S.
ADCK5	279.188	1.7176	0.217612	-7.89296	2.95e-15	1.59e-12	11.7974	Up-regulated	764.419	0.239535	0.175193	-1.36726	0.171542	0.372826	0.428494	N.S.
ADCY10	4.0013	-0.402715	0.684697	0.588165	0.556422	0.716305	0.144902	N.S.	102.699	0.528973	0.275311	-1.92137	0.0546855	0.17741	0.751022	N.S.
ADCY3	558.642	0.55843	0.140929	-3.96249	7.42e-05	0.000471411	3.3266	N.S.	170.03	0.924337	0.305602	-3.02464	0.00248925	0.0201337	1.69608	N.S.
ADCY4	192.152	0.377694	0.150017	-2.51767	0.0118133	0.0373728	1.42744	N.S.	29.9093	0.0117621	0.417692	-0.0281597	0.977535	0.991492	0.00371076	N.S.
ADCY5	11.2694	-0.0770421	0.485816	0.158583	0.873998	0.931338	0.0308928	N.S.	39.329	1.03294	0.590672	-1.74876	0.0803322	0.229632	0.638967	N.S.
ADCY6	28.3982	-0.326213	0.402795	0.809873	0.418013	0.598198	0.223155	N.S.	65.2117	0.507264	0.593165	-0.855181	0.392451	0.614623	0.211391	N.S.
ADCY7	4632.53	0.846237	0.196785	-4.30032	1.71e-05	0.000130689	3.88376	N.S.	17184.1	0.256966	0.218672	-1.17512	0.239946	0.458519	0.338642	N.S.
ADCY9	912.493	0.713096	0.166531	-4.28207	1.85e-05	0.000140647	3.85187	N.S.	1893.98	0.533646	0.2168	-2.46146	0.0138371	0.068301	1.16557	N.S.
ADD1	9809.84	0.160164	0.0713506	-2.24474	0.0247847	0.0689738	1.16132	N.S.	18781.5	-0.198564	0.121126	1.63931	0.101148	0.267304	0.572994	N.S.
ADD3	14988.6	-0.505394	0.117994	4.28321	1.84e-05	0.000140048	3.85372	N.S.	14077.3	-0.384925	0.201214	1.91301	0.055747	0.179829	0.74514	N.S.
ADGRA2	137.043	0.772123	0.358675	-2.15271	0.0313418	0.0833898	1.07889	N.S.	10.9296	1.88675	0.800297	-2.35756	0.0183954	0.0831429	1.08017	N.S.
ADGRB2	66.2885	1.57655	0.280778	-5.61493	1.97e-08	3.95e-07	6.40286	Up-regulated	155.484	-1.14006	0.458716	2.48533	0.0129431	0.0650295	1.18689	N.S.
ADGRB3	6.8712	0.489844	0.935426	-0.523658	0.600516	0.749459	0.125252	N.S.	45.2516	-0.818589	0.770924	1.06183	0.288313	0.513784	0.28922	N.S.
ADGRE1	2385.56	-0.119731	0.243425	0.491859	0.622819	0.766101	0.115714	N.S.	1704.83	-0.499639	0.485794	1.0285	0.303715	0.530034	0.275697	N.S.
ADGRE2	3178.25	-0.14909	0.174185	0.855929	0.392037	0.572984	0.241858	N.S.	1784.52	-0.632882	0.409085	1.54707	0.121847	0.301321	0.52097	N.S.
ADGRE3	428.03	-0.0613551	0.340838	0.180013	0.857142	0.922181	0.0351838	N.S.	42.0164	-1.07974	0.922756	1.17012	0.241951	0.460842	0.336448	N.S.
ADGRE5	13585.7	0.462052	0.139521	-3.31171	0.000927279	0.0042582	2.37077	N.S.	25565.3	-0.182996	0.239933	0.762697	0.445644	0.660825	0.179913	N.S.
ADGRF3	43.6213	-0.0582417	0.279531	0.208355	0.834951	0.908667	0.0415953	N.S.	1409.6	0.0784875	0.251384	-0.312221	0.754872	0.873479	0.0587474	N.S.
ADGRG1	6585.1	0.0745629	0.244602	-0.304834	0.760493	0.86138	0.0648051	N.S.	1917.82	0.758225	0.398548	-1.90247	0.0571099	0.182885	0.737822	N.S.
ADGRG2	3.69467	0.673979	0.636099	-1.05955	0.28935	0.462737	0.334666	N.S.	9.41403	-0.383814	0.645838	0.594289	0.552319	0.743921	0.128473	N.S.
ADGRG3	28.6721	1.15905	0.436953	-2.65258	0.00798792	0.0269016	1.57022	Up-regulated	946.019	0.358391	0.54555	-0.656936	0.511222	0.713918	0.146352	N.S.
ADGRG5	1278.37	0.148406	0.195571	-0.758836	0.447951	0.625119	0.204037	N.S.	4480.7	-0.855784	0.15965	5.36039	8.3e-08	6.74e-06	5.17131	N.S.
ADGRG6	41.1042	0.15678	0.437067	-0.358709	0.719813	0.836504	0.0775319	N.S.	34.8138	0.970753	0.781015	-1.24294	0.213891	0.428414	0.368136	N.S.
ADGRL1	845.364	1.41416	0.23316	-6.0652	1.32e-09	4.14e-08	7.38256	Up-regulated	1609.38	1.02232	0.228634	-4.47143	7.77e-06	0.000234157	3.63049	Up-regulated
ADH5	2480.12	-0.405175	0.0878365	4.61284	3.97e-06	3.77e-05	4.42367	N.S.	1594.84	-0.235781	0.15232	1.54793	0.121638	0.301056	0.521353	N.S.
ADI1	1901.92	0.0196247	0.119951	-0.163606	0.870041	0.929138	0.0319197	N.S.	1131.5	0.256442	0.230174	-1.11412	0.265227	0.488058	0.311529	N.S.
ADIPOR1	4618.26	0.150003	0.100865	-1.48716	0.136972	0.26771	0.572336	N.S.	9671.55	0.256877	0.280842	-0.914667	0.360366	0.585609	0.232392	N.S.
ADIPOR2	2847.25	-0.426389	0.102897	4.14384	3.42e-05	0.000239123	3.62138	N.S.	5583.53	-0.602279	0.221369	2.7207	0.00651446	0.0405857	1.39163	N.S.
ADK	956.575	-0.243736	0.146807	1.66024	0.0968656	0.204953	0.688345	N.S.	1358.98	-0.435091	0.17713	2.45633	0.0140364	0.068871	1.16196	N.S.
ADM	372.556	1.28912	0.227675	-5.66213	1.5e-08	3.12e-07	6.5054	Up-regulated	111.101	-0.166434	0.429586	0.387428	0.698439	0.839883	0.075781	N.S.
ADM5	22.7878	2.30312	0.463587	-4.96805	6.76e-07	8.42e-06	5.07477	Up-regulated	285.73	0.623901	0.318033	-1.96175	0.0497915	0.166192	0.77939	N.S.
ADNP	3395.12	-0.494666	0.106779	4.63263	3.61e-06	3.47e-05	4.46006	N.S.	7888.14	-0.480133	0.1052	4.56402	5.02e-06	0.000168556	3.77326	N.S.
ADNP2	1248.9	-0.0243269	0.101414	0.239877	0.810425	0.893814	0.0487528	N.S.	2128.77	-0.194144	0.276448	0.702281	0.482504	0.691086	0.160468	N.S.
ADO	602.097	-0.49378	0.138534	3.56432	0.000364803	0.00187332	2.72739	N.S.	1207.5	-0.0139851	0.1613	0.0867025	0.930908	0.970972	0.0127932	N.S.
ADORA2A	13.9637	1.27828	0.48571	-2.63177	0.00849411	0.0283427	1.54756	Up-regulated	2152.47	-0.156358	0.183045	0.854203	0.392992	0.614869	0.211217	N.S.
ADORA2B	85.9139	0.234369	0.360247	-0.650579	0.515318	0.683825	0.165055	N.S.	208.297	-0.906178	0.335079	2.70437	0.00684341	0.042022	1.37652	N.S.
ADORA3	29.6143	-1.98197	0.439032	4.51442	6.35e-06	5.62e-05	4.25062	Down-regulated	35.2001	-0.156871	0.581051	0.269978	0.787177	0.892136	0.0495687	N.S.
ADPGK	6279.64	-0.0186287	0.0924035	0.201601	0.840228	0.911682	0.0401566	N.S.	3216.33	-0.281795	0.121006	2.32876	0.0198718	0.0878018	1.0565	N.S.
ADPRH	717.608	-0.610228	0.193521	3.15329	0.00161441	0.00684782	2.16445	N.S.	1921.03	-0.576903	0.331827	1.73856	0.0821114	0.233082	0.632492	N.S.
ADPRM	571.938	0.608004	0.153851	-3.9519	7.75e-05	0.000489763	3.31001	N.S.	850.851	0.0243844	0.197216	-0.123643	0.901598	0.955336	0.0198441	N.S.
ADRA2A	14.884	0.0289997	0.483343	-0.0599981	0.952157	0.975481	0.010781	N.S.	106.427	0.120232	0.514115	-0.233861	0.815093	0.909679	0.041112	N.S.
ADRB1	11.2792	0.795449	0.604691	-1.31546	0.188354	0.339289	0.46943	N.S.	798.049	0.576787	0.305632	-1.88719	0.0591345	0.186895	0.728402	N.S.
ADRB2	677.337	0.381057	0.226328	-1.68365	0.0922497	0.197323	0.704822	N.S.	670.37	-0.0306985	0.192985	0.159072	0.873612	0.940747	0.026527	N.S.
ADRM1	735.227	1.16921	0.190864	-6.12588	9.02e-10	3.04e-08	7.5175	Up-regulated	2884.52	0.312249	0.112859	-2.76671	0.00566254	0.0369799	1.43203	N.S.
ADSL	305.338	-0.24303	0.175635	1.38372	0.166444	0.310635	0.50775	N.S.	2712.94	0.0995468	0.179611	-0.554235	0.579418	0.761879	0.118114	N.S.
ADTRP	326.729	0.345508	0.361606	-0.955482	0.339334	0.517225	0.286321	N.S.	147.483	0.838023	0.554943	-1.51011	0.131016	0.316092	0.500187	N.S.
AEBP1	339.574	1.02666	0.272467	-3.76801	0.000164554	0.000937597	3.02798	Up-regulated	1541.87	-0.53832	0.313782	1.71559	0.0862377	0.240689	0.618544	N.S.
AEBP2	1418.9	-0.482005	0.157059	3.06893	0.00214825	0.00877328	2.05684	N.S.	1929	-0.297516	0.199547	1.49095	0.135973	0.322849	0.491001	N.S.
AEN	1202.33	0.613804	0.155107	-3.95729	7.58e-05	0.000480192	3.31859	N.S.	3562.01	0.532117	0.154411	-3.4461	0.000568743	0.00661591	2.17941	N.S.
AFAP1	102.19	0.849026	0.225507	-3.76496	0.000166576	0.00094704	3.02363	N.S.	25.9167	-0.355057	0.81925	0.433393	0.664729	0.817953	0.0872718	N.S.
AFAP1L1	5.4392	0.711963	0.773453	-0.9205	0.357312	0.536573	0.270371	N.S.	57.0426	0.105024	0.545593	-0.192494	0.847355	0.926186	0.0333018	N.S.
AFAP1L2	113.83	-0.227243	0.180078	1.26191	0.206979	0.363364	0.439658	N.S.	2946.93	0.239439	0.760323	-0.314918	0.752824	0.872265	0.0593517	N.S.
AFDN	601.748	-0.0560023	0.217988	0.256906	0.797251	0.885358	0.0528812	N.S.	930.697	0.258951	0.301124	-0.859948	0.389818	0.612243	0.213076	N.S.
AFF1	3963.64	-0.384199	0.0876949	4.38109	1.18e-05	9.51e-05	4.02182	N.S.	9321.07	0.363697	0.114877	-3.16596	0.00154571	0.014081	1.85137	N.S.
AFF2	42.5313	-0.277384	0.284079	0.976431	0.328851	0.505987	0.295861	N.S.	70.7435	0.601848	0.365463	-1.64681	0.0995971	0.26463	0.577361	N.S.
AFF3	734.303	0.429026	0.165043	-2.59949	0.00933637	0.0306906	1.51299	N.S.	3190.84	-0.425168	0.376097	1.13047	0.258276	0.479804	0.318936	N.S.
AFF4	4242.24	-0.298052	0.103226	2.88737	0.00388472	0.0145474	1.83722	N.S.	9144.82	-0.710429	0.216935	3.27484	0.00105722	0.0106083	1.97435	N.S.
AFG1L	108.697	0.0430736	0.179198	-0.240369	0.810044	0.893533	0.0488892	N.S.	169.919	0.516419	0.265473	-1.94528	0.0517417	0.170726	0.767699	N.S.
AFG3L2	1269.87	-0.11772	0.0919324	1.28051	0.200367	0.354497	0.450387	N.S.	3421.79	-0.278605	0.192897	1.44432	0.14865	0.3415	0.466609	N.S.
AFMID	276.666	0.229861	0.150877	-1.5235	0.127634	0.253328	0.596318	N.S.	395.205	-1.09585	0.276602	3.96181	7.44e-05	0.00136085	2.86619	Down-regulated
AFTPH	4279.15	-0.688554	0.112127	6.14087	8.21e-10	2.83e-08	7.54747	N.S.	7213.18	-0.582272	0.110627	5.26339	1.41e-07	1.02e-05	4.98957	N.S.
AGA	981.861	-0.355498	0.101584	3.49955	0.00046604	0.0023187	2.63476	N.S.	1535.45	-0.0512962	0.208914	0.245537	0.80604	0.903299	0.0441685	N.S.
AGAP1	445.008	0.722189	0.273302	-2.64246	0.00823059	0.027593	1.5592	N.S.	100.263	-0.306876	0.254822	1.20428	0.228482	0.445698	0.35096	N.S.
AGAP2	1433.51	0.322609	0.131006	-2.46255	0.0137954	0.0424022	1.37261	N.S.	3590.17	0.28712	0.114379	-2.51026	0.0120643	0.0621945	1.20625	N.S.
AGAP3	1319.69	1.06774	0.176177	-6.06062	1.36e-09	4.24e-08	7.37221	Up-regulated	138.084	-0.534488	0.229849	2.32539	0.0200511	0.0884458	1.05332	N.S.
AGBL2	183.238	-0.123207	0.150284	0.819828	0.412314	0.592805	0.227088	N.S.	440.753	1.44952	0.25991	-5.577	2.45e-08	2.48e-06	5.60478	Up-regulated
AGBL3	48.1662	0.293422	0.25121	-1.16803	0.242793	0.407513	0.389858	N.S.	111.651	-0.428244	0.331038	1.29364	0.195789	0.406352	0.391098	N.S.
AGBL5	532.861	0.595811	0.12745	-4.67487	2.94e-06	2.92e-05	4.53416	N.S.	1096.73	0.14559	0.170146	-0.855673	0.392179	0.614412	0.21154	N.S.
AGER	1209.25	0.705734	0.167067	-4.22425	2.4e-05	0.000175682	3.75527	N.S.	800.822	0.0132118	0.318484	-0.0414832	0.966911	0.987605	0.00541679	N.S.
AGFG1	3811.62	-0.560594	0.160102	3.50149	0.000462665	0.00230425	2.63747	N.S.	5966.08	-0.252089	0.141063	1.78707	0.0739262	0.217304	0.662933	N.S.
AGFG2	591.215	0.494754	0.147892	-3.34537	0.000821729	0.0038328	2.41648	N.S.	1483.35	-0.396293	0.336248	1.17857	0.238568	0.456773	0.340299	N.S.
AGGF1	724.294	-0.865525	0.191085	4.52954	5.91e-06	5.3e-05	4.27549	N.S.	2619.5	-0.79033	0.112089	7.05089	1.78e-12	8.46e-10	9.07282	N.S.
AGK	1423.4	-0.53863	0.103934	5.18243	2.19e-07	3.17e-06	5.49845	N.S.	2377.87	-0.0841695	0.190163	0.442618	0.658042	0.813327	0.0897347	N.S.
AGL	1203.14	-0.545937	0.165747	3.29379	0.000988466	0.00449637	2.34714	N.S.	1033.27	-0.718716	0.250854	2.86508	0.00416907	0.0294563	1.53082	N.S.
AGMAT	156.205	-0.407383	0.162205	2.51154	0.0120207	0.0378736	1.42166	N.S.	31.498	0.628542	0.396667	-1.58456	0.113066	0.287443	0.541448	N.S.
AGO1	3077.51	-0.0902899	0.0927452	0.973527	0.330292	0.507279	0.294753	N.S.	3753.79	-0.00794679	0.127406	0.0623737	0.950265	0.979132	0.00915895	N.S.
AGO2	2759.85	-0.142591	0.0840653	1.6962	0.0898484	0.193517	0.713281	N.S.	6256.92	-0.537927	0.253736	2.12002	0.0340041	0.127199	0.895516	N.S.
AGO4	5922.17	-0.357524	0.112433	3.17988	0.00147337	0.00633007	2.19859	N.S.	4081.47	-0.531528	0.212094	2.5061	0.0122071	0.0625573	1.20372	N.S.
AGPAT1	974.184	0.049448	0.103927	-0.475797	0.634219	0.774663	0.110887	N.S.	1044.42	0.540594	0.334301	-1.61709	0.105859	0.275407	0.560025	N.S.
AGPAT2	604.199	1.61097	0.252931	-6.3692	1.9e-10	8.66e-09	8.06271	Up-regulated	791.569	0.574089	0.241991	-2.37236	0.017675	0.0808421	1.09236	N.S.
AGPAT3	3725.85	0.303075	0.113517	-2.66987	0.00758796	0.0257745	1.58881	N.S.	5965.28	-0.130967	0.124912	1.04847	0.29442	0.520491	0.283586	N.S.
AGPAT4	1433	0.335473	0.204465	-1.64074	0.100851	0.211547	0.674593	N.S.	1620.3	-0.462831	0.218889	2.11446	0.0344763	0.1285	0.891096	N.S.
AGPAT5	734.282	-0.909349	0.196699	4.62305	3.78e-06	3.61e-05	4.4426	N.S.	1862.67	-0.200594	0.151937	1.32025	0.186753	0.393916	0.404597	N.S.
AGPS	2019.68	-0.710739	0.138094	5.14676	2.65e-07	3.73e-06	5.42871	N.S.	5374.03	-0.360383	0.132998	2.70969	0.00673453	0.0415304	1.38163	N.S.
AGRN	169.389	0.237096	0.282447	-0.839437	0.401224	0.582002	0.235076	N.S.	351.57	0.0508529	0.418192	-0.121602	0.903214	0.956453	0.0193363	N.S.
AGTPBP1	5125.09	-0.294125	0.145607	2.01999	0.0433846	0.108546	0.964387	N.S.	1484.77	-0.447659	0.166837	2.68321	0.0072919	0.0440115	1.35643	N.S.
AGTRAP	2923.36	1.20946	0.199051	-6.07615	1.23e-09	3.91e-08	7.40812	Up-regulated	1205.36	0.259208	0.349001	-0.742712	0.457656	0.671565	0.172912	N.S.
AHCTF1	2659.93	-0.360906	0.0766621	4.70775	2.5e-06	2.55e-05	4.59378	N.S.	6707.36	-0.600568	0.199228	3.01447	0.00257428	0.0206412	1.68527	N.S.
AHCY	1381.16	0.305527	0.110537	-2.76402	0.00570932	0.0202567	1.69343	N.S.	1919.88	0.493711	0.19376	-2.54806	0.0108324	0.0578252	1.23788	N.S.
AHCYL1	3026.65	-0.488735	0.123617	3.95362	7.7e-05	0.000486686	3.31275	N.S.	4426.08	-0.123695	0.186776	0.662263	0.507803	0.711514	0.147817	N.S.
AHCYL2	1135.05	-0.223965	0.100338	2.23211	0.0256078	0.070841	1.14972	N.S.	1760.95	0.323674	0.22749	-1.42281	0.154793	0.35076	0.45499	N.S.
AHDC1	422.146	1.64825	0.245779	-6.70624	2e-11	1.42e-09	8.84782	Up-regulated	2423.32	0.547389	0.202664	-2.70097	0.0069137	0.0423239	1.37341	N.S.
AHI1	319.969	-0.341249	0.213528	1.59815	0.110009	0.225967	0.645955	N.S.	548.363	-0.654277	0.132806	4.92655	8.37e-07	4.18e-05	4.37833	N.S.
AHNAK	119202	-0.196074	0.132683	1.47776	0.139471	0.271495	0.566239	N.S.	308930	-0.876273	0.330059	2.6549	0.0079333	0.046372	1.33374	N.S.
AHNAK2	53.9182	0.852134	0.346857	-2.45673	0.0140208	0.0429485	1.36705	N.S.	1611.02	-0.718799	0.197685	3.63608	0.000276822	0.00380036	2.42017	N.S.
AHR	2138.03	-0.385761	0.247232	1.56032	0.118684	0.239505	0.620685	N.S.	5010.53	-0.16425	0.433842	0.378595	0.704989	0.843437	0.0739474	N.S.
AHRR	1.87306	-0.412186	0.89992	0.458025	0.646934	0.783006	0.106235	N.S.	51.6581	0.768517	0.530814	-1.44781	0.14767	0.340495	0.467889	N.S.
AHSA1	2280.3	-0.222814	0.078674	2.83211	0.00462414	0.0169107	1.77184	N.S.	3488.38	0.200289	0.525963	-0.380804	0.703348	0.842391	0.0744864	N.S.
AHSA2P	4771.93	0.299144	0.0937441	-3.19108	0.00141744	0.00611704	2.21346	N.S.	2049.26	0.221459	0.246458	-0.898567	0.368884	0.594048	0.226178	N.S.
AICDA	6.90733	-0.875353	0.662799	1.32069	0.186604	0.337013	0.472353	N.S.	58.9261	-1.429	0.569825	2.50778	0.0121491	0.0623801	1.20495	N.S.
AIDA	2304.27	-0.670166	0.141361	4.7408	2.13e-06	2.21e-05	4.65552	N.S.	4232.65	-0.388694	0.232067	1.67492	0.0939503	0.254781	0.593834	N.S.
AIF1	11638.7	0.0928286	0.177425	-0.523198	0.600836	0.749583	0.12518	N.S.	2941.53	-0.523357	0.331126	1.58054	0.113984	0.2889	0.539253	N.S.
AIF1L	2.70165	1.14012	1.11707	-1.02064	0.307427	0.482617	0.316398	N.S.	47.695	2.59251	0.969205	-2.67488	0.00747559	0.0448586	1.34815	Up-regulated
AIFM1	1243.7	-0.301533	0.0772446	3.90361	9.48e-05	0.000582173	3.23495	N.S.	754.206	0.000465561	0.159775	-0.00291386	0.997675	0.999151	0.000369007	N.S.
AIFM2	172.094	0.148589	0.179261	-0.828897	0.407163	0.587681	0.230858	N.S.	123.477	-0.0157861	0.302971	0.0521044	0.958446	0.983667	0.00715175	N.S.
AIFM3	290.148	0.969351	0.283783	-3.41582	0.000635906	0.00304763	2.51604	N.S.	140.697	-0.0685768	0.448325	0.152962	0.878428	0.943311	0.0253452	N.S.
AIG1	413.026	-0.102706	0.167177	0.614354	0.538982	0.703068	0.153002	N.S.	158.597	0.395825	0.331748	-1.19315	0.232811	0.45101	0.345814	N.S.
AIM2	619.112	-1.18284	0.231994	5.09859	3.42e-07	4.65e-06	5.33293	Down-regulated	4914.43	-0.396116	0.136664	2.89847	0.00374993	0.0271824	1.56571	N.S.
AIMP1	2970.71	-0.244236	0.0851261	2.86911	0.00411634	0.0152834	1.81578	N.S.	2282.88	-0.32191	0.161568	1.99241	0.0463264	0.158074	0.80114	N.S.
AIMP2	165.996	0.159416	0.175581	-0.907934	0.363913	0.543736	0.264612	N.S.	411.081	-0.16838	0.1795	0.938054	0.348216	0.574787	0.240493	N.S.
AIP	2050.67	1.04531	0.163204	-6.40493	1.5e-10	7.23e-09	8.14084	Up-regulated	5159.05	0.319695	0.118542	-2.69689	0.00699895	0.0427047	1.36952	N.S.
AJAP1	19.4541	0.0974696	0.531595	-0.183353	0.854521	0.920644	0.0359083	N.S.	9.22137	2.42515	1.15521	-2.09931	0.0357893	0.131887	0.879798	N.S.
AJM1	134.42	1.94548	0.33254	-5.85037	4.9e-09	1.21e-07	6.91606	Up-regulated	121.649	0.884399	0.328374	-2.69326	0.00707561	0.0430158	1.36637	N.S.
AJUBA	19.2265	-0.00160199	0.354825	0.00451488	0.996398	0.998056	0.000845201	N.S.	19.1599	-0.570488	0.463318	1.23131	0.218206	0.433653	0.362858	N.S.
AK1	186.472	0.456047	0.261376	-1.74479	0.081021	0.178286	0.748883	N.S.	19.3735	1.73447	1.04154	-1.66529	0.0958552	0.257977	0.588419	N.S.
AK2	4934.62	-0.282177	0.0944424	2.98783	0.00280969	0.0109973	1.95871	N.S.	3723.65	0.0749663	0.181323	-0.41344	0.679284	0.827592	0.0821835	N.S.
AK3	1265.62	-0.586458	0.17244	3.40094	0.000671554	0.0032005	2.49478	N.S.	1509.05	-0.362771	0.229094	1.5835	0.113308	0.287862	0.540815	N.S.
AK4	65.5339	-0.247128	0.329811	0.749303	0.453675	0.630133	0.200567	N.S.	19.4101	1.53826	0.612698	-2.51063	0.0120515	0.0621606	1.20648	N.S.
AK5	387.909	0.71123	0.308092	-2.3085	0.0209716	0.0599623	1.22212	N.S.	13.2648	-1.14126	0.610979	1.86792	0.0617728	0.192318	0.715981	N.S.
AK6	271.16	-0.852988	0.188402	4.52749	5.97e-06	5.34e-05	4.27229	N.S.	109.65	-0.552048	0.256739	2.15023	0.0315369	0.12104	0.917071	N.S.
AK9	277.064	-0.0701339	0.136415	0.514119	0.607169	0.753999	0.122629	N.S.	60.8231	0.426127	0.504193	-0.845166	0.398018	0.619088	0.208248	N.S.
AKAP1	983.267	0.00925912	0.0843025	-0.109832	0.912543	0.953749	0.0205659	N.S.	1477.66	0.249944	0.14857	-1.68233	0.0925044	0.252142	0.598356	N.S.
AKAP10	2035.38	-0.0864367	0.0749327	1.15352	0.248696	0.414785	0.382177	N.S.	2571.97	0.110672	0.135838	-0.814739	0.415222	0.634629	0.19748	N.S.
AKAP11	3220.98	-0.528252	0.137767	3.83439	0.000125877	0.000745465	3.12757	N.S.	2580.25	-1.08314	0.166599	6.50145	7.96e-11	1.89e-08	7.72307	Down-regulated
AKAP12	9.79601	-0.53707	0.695281	0.772451	0.439847	0.618111	0.208933	N.S.	294.886	-0.470804	0.514077	0.915825	0.359759	0.585406	0.232543	N.S.
AKAP13	14965.3	-0.127739	0.114577	1.11488	0.264904	0.435153	0.361358	N.S.	50040.2	-0.43153	0.114562	3.76679	0.000165357	0.00253069	2.59676	N.S.
AKAP3	31.913	0.0466807	0.341059	-0.13687	0.891134	0.940949	0.026434	N.S.	43.3361	-0.225964	0.651818	0.346668	0.728841	0.857225	0.0669054	N.S.
AKAP5	285.925	-1.52344	0.307299	4.95753	7.14e-07	8.81e-06	5.05504	Down-regulated	1091.01	-1.14905	0.226698	5.06863	4.01e-07	2.3e-05	4.63768	Down-regulated
AKAP6	33.6142	0.890134	0.478622	-1.85979	0.0629159	0.146502	0.834157	N.S.	20.3174	-1.40105	0.549662	2.54893	0.0108055	0.0577253	1.23863	N.S.
AKAP7	493.991	-0.453105	0.147254	3.07702	0.0020908	0.00857366	2.06683	N.S.	876.444	-0.852417	0.294388	2.89556	0.00378483	0.0273453	1.56312	N.S.
AKAP8	2136.24	0.333003	0.091987	-3.62011	0.000294481	0.00155386	2.80859	N.S.	5084.48	-0.165159	0.232003	0.711881	0.476538	0.68679	0.163176	N.S.
AKAP8L	2590.6	0.481905	0.111591	-4.31848	1.57e-05	0.000121592	3.9151	N.S.	3062.07	0.0783543	0.0899008	-0.871564	0.383446	0.60673	0.217005	N.S.
AKAP9	4077.75	-0.361003	0.11531	3.13071	0.00174385	0.00732438	2.13523	N.S.	6501.8	-0.830238	0.163171	5.08814	3.62e-07	2.15e-05	4.66756	N.S.
AKIP1	286.606	0.271975	0.16596	-1.63879	0.101256	0.212187	0.673281	N.S.	390.32	-0.320782	0.253266	1.26658	0.205306	0.417297	0.379554	N.S.
AKIRIN1	3817.36	-0.36991	0.100566	3.67827	0.000234824	0.00127443	2.89468	N.S.	5779.96	-0.345713	0.188687	1.83221	0.0669206	0.203905	0.690572	N.S.
AKIRIN2	2374.37	0.141632	0.179348	-0.789701	0.429702	0.608874	0.215472	N.S.	3217.31	0.135305	0.143343	-0.943919	0.345211	0.572371	0.242323	N.S.
AKNA	14455.5	0.562289	0.144446	-3.89272	9.91e-05	0.000604954	3.21828	N.S.	18980.2	0.173366	0.168893	-1.02648	0.304664	0.530916	0.274974	N.S.
AKR1A1	2937.66	0.189901	0.102141	-1.8592	0.0629983	0.146643	0.833738	N.S.	2300.56	0.100414	0.181732	-0.552538	0.58058	0.76294	0.11751	N.S.
AKR1B1	2133.29	0.187006	0.103207	-1.81195	0.0699944	0.159183	0.798103	N.S.	4221.82	-0.0719103	0.177549	0.405016	0.685466	0.831269	0.0802586	N.S.
AKR7A2	655.977	0.837818	0.157898	-5.30607	1.12e-07	1.78e-06	5.74938	N.S.	862.012	0.224175	0.164172	-1.36549	0.172098	0.373572	0.427626	N.S.
AKR7L	14.7998	0.648713	0.4415	-1.46934	0.141741	0.274646	0.561227	N.S.	31.922	-1.66149	0.668912	2.48388	0.012996	0.0652394	1.18549	N.S.
AKT1	3854.38	0.827154	0.144214	-5.73558	9.72e-09	2.17e-07	6.66368	N.S.	4833.83	0.198502	0.129169	-1.53676	0.124351	0.305497	0.514993	N.S.
AKT1S1	762.523	0.693568	0.130923	-5.29753	1.17e-07	1.85e-06	5.73211	N.S.	2384.81	0.405443	0.10375	-3.9079	9.31e-05	0.0016437	2.78418	N.S.
AKT2	4544.79	0.711974	0.124972	-5.69707	1.22e-08	2.63e-07	6.58081	N.S.	10622.7	0.0810546	0.150593	-0.538237	0.590413	0.770866	0.113021	N.S.
AKT3	1091.41	-0.00542947	0.154926	0.0350455	0.972043	0.984767	0.00666638	N.S.	6792.15	-0.151938	0.208009	0.73044	0.465122	0.67811	0.1687	N.S.
AKTIP	1017.04	-0.0867296	0.12228	0.709269	0.478158	0.652036	0.185729	N.S.	369.808	0.255564	0.324932	-0.786516	0.431565	0.649914	0.187144	N.S.
ALAD	2029.58	0.0851945	0.0840337	-1.01381	0.310672	0.486213	0.313173	N.S.	648.15	-0.381038	0.272216	1.39976	0.161585	0.360078	0.443603	N.S.
ALAS1	914.977	-0.402965	0.129826	3.10388	0.00191003	0.00791649	2.10147	N.S.	950.743	-0.220315	0.284037	0.775657	0.437952	0.654658	0.183985	N.S.
ALCAM	889.84	-0.617817	0.189158	3.26615	0.00109022	0.00489414	2.31032	N.S.	2582.77	-0.951198	0.160323	5.933	2.97e-09	4.36e-07	6.36026	N.S.
ALDH16A1	592.013	1.29016	0.196951	-6.55065	5.73e-11	3.28e-09	8.48376	Up-regulated	1688.32	0.384025	0.227592	-1.68734	0.0915385	0.250317	0.60151	N.S.
ALDH18A1	1146.94	-0.527949	0.116639	4.52636	6e-06	5.36e-05	4.27082	N.S.	1564.04	0.365812	0.155202	-2.357	0.0184231	0.0832253	1.07974	N.S.
ALDH1A1	1726.46	-0.52039	0.250804	2.07489	0.0379967	0.0974765	1.0111	N.S.	3415.95	-0.521487	0.396483	1.31528	0.188415	0.396236	0.402046	N.S.
ALDH1A2	9.84922	0.343137	0.550378	-0.623457	0.532984	0.69845	0.155865	N.S.	13.9552	7.07e-05	0.828484	-8.53e-05	0.999932	0.999932	2.96e-05	N.S.
ALDH1L2	35.1792	-2.02461	0.405501	4.99286	5.95e-07	7.54e-06	5.12237	Down-regulated	461.654	0.786516	0.424784	-1.85157	0.0640877	0.197711	0.703968	N.S.
ALDH2	3118.03	0.365873	0.240362	-1.52218	0.127965	0.253778	0.595546	N.S.	9130.26	-0.450357	0.177877	2.53185	0.0113462	0.0597309	1.2238	N.S.
ALDH3A2	1875.01	-0.128741	0.0979474	1.31438	0.188717	0.339783	0.468798	N.S.	3270.75	-0.787821	0.334867	2.35263	0.0186409	0.0838651	1.07642	N.S.
ALDH3B1	1674.03	0.702762	0.222045	-3.16495	0.00155107	0.00661029	2.17978	N.S.	486.133	-0.346915	0.351727	0.986318	0.323977	0.551877	0.258158	N.S.
ALDH4A1	179.398	0.369639	0.155884	-2.37124	0.0177283	0.0520812	1.28332	N.S.	353.575	-0.0391589	0.245941	0.159221	0.873495	0.940679	0.0265586	N.S.
ALDH5A1	351.433	-0.50555	0.180567	2.79978	0.00511367	0.0184315	1.73444	N.S.	590.991	0.147015	0.249756	-0.588634	0.556107	0.746053	0.12723	N.S.
ALDH6A1	322.909	-0.460667	0.158613	2.90434	0.00368024	0.0138779	1.85768	N.S.	1241.36	0.027073	0.175894	-0.153917	0.877676	0.943058	0.0254618	N.S.
ALDH7A1	39.8205	0.789872	0.337389	-2.34113	0.0192256	0.055791	1.25344	N.S.	562.145	-0.168641	0.247773	0.680627	0.496107	0.702055	0.153629	N.S.
ALDH8A1	36.5643	0.137563	0.341391	-0.402948	0.686987	0.812905	0.0899599	N.S.	82.068	0.598056	0.477651	-1.25208	0.210542	0.423883	0.372754	N.S.
ALDH9A1	1864.37	-0.450444	0.0986447	4.56633	4.96e-06	4.58e-05	4.33895	N.S.	4571.85	-0.0721248	0.23239	0.310361	0.756286	0.874249	0.0583646	N.S.
ALDOA	337.147	1.33523	0.209825	-6.36353	1.97e-10	8.91e-09	8.05031	Up-regulated	20243.6	0.320837	0.176054	-1.82238	0.0683972	0.206834	0.684377	N.S.
ALDOC	471.847	0.382314	0.142388	-2.68501	0.00725286	0.0248298	1.60503	N.S.	394.78	0.910486	0.292418	-3.11365	0.00184791	0.0161486	1.79187	N.S.
ALG1	308.609	0.159176	0.118025	-1.34866	0.177446	0.324992	0.488127	N.S.	576.473	-0.26281	0.288914	0.90965	0.363007	0.588402	0.230326	N.S.
ALG11	331.059	-0.249988	0.121096	2.06438	0.038982	0.099569	1.00188	N.S.	302.54	-0.805047	0.206422	3.9	9.62e-05	0.00168458	2.77351	N.S.
ALG12	357.91	0.628904	0.138765	-4.53214	5.84e-06	5.25e-05	4.27982	N.S.	760.028	0.414822	0.285182	-1.45459	0.145783	0.337693	0.471478	N.S.
ALG13	2090.75	-0.208049	0.0942341	2.20778	0.0272594	0.0744753	1.12799	N.S.	1527.83	0.238359	0.214889	-1.10922	0.267336	0.490115	0.309702	N.S.
ALG14	126.454	-0.529438	0.160678	3.29503	0.000984129	0.00448041	2.34868	N.S.	161.693	0.345154	0.193047	-1.78793	0.0737874	0.2171	0.663339	N.S.
ALG2	610.083	-0.661314	0.105189	6.28689	3.24e-10	1.33e-08	7.87694	N.S.	636.966	-0.25667	0.230404	1.114	0.265279	0.488074	0.311514	N.S.
ALG3	718.482	0.180493	0.0934897	-1.93062	0.0535302	0.128673	0.890511	N.S.	1537.01	0.496061	0.191711	-2.58754	0.00966633	0.0534823	1.27179	N.S.
ALG5	905.486	-0.322447	0.102083	3.15868	0.00158487	0.00673625	2.17158	N.S.	590.956	-0.259878	0.157327	1.65183	0.0985693	0.262533	0.580816	N.S.
ALG6	742.526	-0.772772	0.169348	4.56322	5.04e-06	4.63e-05	4.33415	N.S.	1195.07	-0.162521	0.163879	0.991716	0.321336	0.548813	0.260576	N.S.
ALG8	755.938	-0.481766	0.103162	4.66997	3.01e-06	2.98e-05	4.52603	N.S.	672.036	0.0638589	0.150939	-0.423079	0.672238	0.823053	0.0845723	N.S.
ALG9	143.653	-0.0540021	0.141498	0.381646	0.702724	0.824305	0.0839118	N.S.	379.344	-0.252298	0.178438	1.41393	0.157383	0.354179	0.450778	N.S.
ALK	2.85788	0.319856	0.920715	-0.3474	0.728291	0.842099	0.074637	N.S.	43.1155	0.744372	0.465119	-1.60039	0.109513	0.28117	0.551031	N.S.
ALKAL2	8.93548	-0.244902	0.609405	0.40187	0.68778	0.813405	0.0896929	N.S.	44.1987	-0.0339089	0.379468	0.0893591	0.928797	0.97008	0.0131924	N.S.
ALKBH1	267.623	-0.267712	0.115973	2.3084	0.0209771	0.0599716	1.22205	N.S.	280.362	-0.175543	0.292047	0.601079	0.547787	0.741278	0.130019	N.S.
ALKBH2	219.754	0.565966	0.132597	-4.26832	1.97e-05	0.000148206	3.82913	N.S.	309.105	-0.0887435	0.208113	0.426419	0.669802	0.821459	0.0854142	N.S.
ALKBH3	536.536	0.141684	0.105329	-1.34515	0.178576	0.32649	0.486129	N.S.	461.992	-0.406863	0.251555	1.61739	0.105794	0.275339	0.560132	N.S.
ALKBH4	171.885	1.01838	0.167285	-6.08774	1.15e-09	3.69e-08	7.43334	Up-regulated	289.028	0.0406567	0.238036	-0.1708	0.864381	0.934825	0.0292699	N.S.
ALKBH5	2528.01	0.173967	0.0952531	-1.82636	0.0677961	0.155163	0.809211	N.S.	4061.86	0.0427811	0.0975244	-0.438671	0.6609	0.81542	0.0886186	N.S.
ALKBH6	167.818	0.0902099	0.133194	-0.677284	0.498226	0.669467	0.174271	N.S.	421.724	0.0188254	0.256394	-0.0734238	0.941469	0.975845	0.010619	N.S.
ALKBH7	321.471	2.06388	0.280443	-7.35934	1.85e-13	3.28e-11	10.4836	Up-regulated	801.247	0.572256	0.144087	-3.9716	7.14e-05	0.00131916	2.8797	N.S.
ALKBH8	500.237	-0.464436	0.101298	4.58484	4.54e-06	4.24e-05	4.37228	N.S.	676.705	-0.363543	0.185279	1.96213	0.0497469	0.166136	0.779536	N.S.
ALMS1	1321.25	-0.0922802	0.108715	0.848829	0.395976	0.576895	0.238903	N.S.	1815.54	-0.670219	0.147567	4.54178	5.58e-06	0.000182312	3.73919	N.S.
ALOX12	241.976	0.283775	0.267119	-1.06236	0.288074	0.461216	0.336095	N.S.	383.931	0.263235	0.176201	-1.49394	0.13519	0.322013	0.492127	N.S.
ALOX15	3.84979	-0.441859	0.877176	0.503729	0.614452	0.759343	0.119562	N.S.	76.142	-0.452963	0.842051	0.537928	0.590627	0.770916	0.112993	N.S.
ALOX5	6264.2	0.556782	0.18216	-3.05656	0.00223894	0.00909552	2.04117	N.S.	462.074	0.51655	0.350799	-1.47249	0.140888	0.330448	0.480897	N.S.
ALOX5AP	2362.53	0.167338	0.130281	-1.28445	0.198986	0.35291	0.452337	N.S.	4007.2	-0.123098	0.245835	0.500736	0.616557	0.787181	0.103925	N.S.
ALOXE3	3.92035	2.00243	0.779494	-2.56889	0.0102025	0.0330908	1.48029	Up-regulated	12.3897	1.48589	0.679716	-2.18605	0.028812	0.113443	0.945222	N.S.
ALPK1	872.24	-0.331304	0.180023	1.84034	0.0657179	0.151615	0.819258	N.S.	1718.28	-0.490855	0.264129	1.85839	0.0631135	0.195563	0.708713	N.S.
ALPK2	23.8285	1.60228	0.493869	-3.24434	0.00117722	0.00521878	2.28243	Up-regulated	70.3008	0.378891	0.495381	-0.764848	0.444362	0.659999	0.180457	N.S.
ALPK3	18.8294	0.153302	0.350088	-0.437895	0.661462	0.793796	0.100291	N.S.	186.474	0.207488	0.243087	-0.853556	0.393351	0.615099	0.211055	N.S.
ALPL	3.58831	2.16508	1.17206	-1.84724	0.0647128	0.14988	0.824257	N.S.	144.283	0.398138	0.411037	-0.968617	0.332736	0.560988	0.251046	N.S.
ALS2	752.105	-0.233347	0.11941	1.95416	0.0506817	0.122998	0.910103	N.S.	794.14	-0.155309	0.17611	0.881888	0.377838	0.601697	0.220622	N.S.
ALYREF	1003.17	0.846225	0.158104	-5.35234	8.68e-08	1.42e-06	5.84625	N.S.	1817.78	-0.0447713	0.141335	0.316773	0.751416	0.871436	0.0597644	N.S.
AMACR	3.56486	-0.52749	0.714873	0.73788	0.460587	0.636535	0.196178	N.S.	235.024	0.308784	0.45129	-0.684226	0.493832	0.700026	0.154886	N.S.
AMBRA1	914.943	0.407438	0.160689	-2.53558	0.0112263	0.0358473	1.44554	N.S.	2376.14	0.248783	0.110214	-2.25727	0.0239913	0.0999499	1.00022	N.S.
AMD1	5157.22	-0.188975	0.105377	1.79333	0.0729204	0.164234	0.784538	N.S.	5418.76	-0.0512112	0.14502	0.353133	0.723989	0.854493	0.0682915	N.S.
AMDHD1	65.3828	-0.0494243	0.288815	0.171128	0.864123	0.925966	0.0334049	N.S.	308.149	0.0584698	0.561041	-0.104217	0.916997	0.964443	0.0157233	N.S.
AMDHD2	270.777	1.61361	0.21915	-7.36305	1.8e-13	3.24e-11	10.4894	Up-regulated	582.072	0.369812	0.154959	-2.38652	0.0170085	0.0786039	1.10456	N.S.
AMER1	338.826	0.00893273	0.134474	-0.0664273	0.947038	0.972973	0.0118992	N.S.	573.979	0.0034802	0.171477	-0.0202954	0.983808	0.994032	0.00259952	N.S.
AMFR	2819.77	0.0621181	0.0835198	-0.743753	0.457026	0.633291	0.198397	N.S.	6457.83	-0.0840659	0.142645	0.589337	0.555635	0.745478	0.127565	N.S.
AMHR2	1.10951	1.41648	1.42108	-0.996765	0.318879	0.495241	0.305184	N.S.	143.813	0.422109	0.381089	-1.10764	0.268017	0.490953	0.30896	N.S.
AMIGO1	812.986	0.475859	0.189951	-2.50517	0.0122394	0.0384595	1.415	N.S.	683.481	0.513746	0.153835	-3.33958	0.000839037	0.00892809	2.04924	N.S.
AMIGO2	916.801	-0.104907	0.143953	0.728757	0.466151	0.64172	0.192654	N.S.	163.307	0.708487	0.454143	-1.56005	0.118747	0.296254	0.528337	N.S.
AMMECR1	762.254	-0.0757582	0.134364	0.563827	0.572872	0.728936	0.137311	N.S.	1766.53	0.215597	0.217623	-0.99069	0.321837	0.549455	0.260068	N.S.
AMMECR1L	1144.27	-0.102601	0.0791149	1.29686	0.194678	0.347252	0.459355	N.S.	2103.34	-0.26245	0.182175	1.44064	0.149685	0.343119	0.464556	N.S.
AMN	33.2355	1.30895	0.398904	-3.28138	0.00103301	0.00466523	2.33113	Up-regulated	1723.5	0.655804	0.2412	-2.71893	0.00654944	0.0407027	1.39038	N.S.
AMN1	126.873	0.0616901	0.156641	-0.393831	0.693706	0.817989	0.0872524	N.S.	927.6	-0.0953539	0.323366	0.294879	0.768086	0.880558	0.0552423	N.S.
AMOT	176.72	-0.337711	0.222504	1.51778	0.129071	0.255521	0.592574	N.S.	314.246	-0.0903123	0.196446	0.459731	0.645709	0.805403	0.0939865	N.S.
AMPD2	3620.46	0.787332	0.174452	-4.51316	6.39e-06	5.64e-05	4.24852	N.S.	3446.52	0.222279	0.156001	-1.42486	0.154198	0.349994	0.45594	N.S.
AMPD3	1211.81	0.117528	0.126216	-0.931171	0.351765	0.530456	0.275351	N.S.	332.208	0.470609	0.293292	-1.60458	0.108587	0.279785	0.553175	N.S.
AMT	10.0798	-0.11787	0.575589	0.204782	0.837743	0.910462	0.0407383	N.S.	1815.39	0.369723	0.154933	-2.38634	0.0170172	0.0786048	1.10455	N.S.
AMY2B	954.686	0.243979	0.115503	-2.11231	0.0346597	0.090556	1.04308	N.S.	209.014	-0.336763	0.364109	0.924895	0.355021	0.580924	0.235881	N.S.
AMZ1	16.4432	2.46788	0.416934	-5.91911	3.24e-09	8.62e-08	7.06436	Up-regulated	129.648	1.36841	0.206803	-6.61694	3.67e-11	9.93e-09	8.00306	Up-regulated
AMZ2	2527.18	-0.141843	0.0847419	1.67383	0.0941645	0.200343	0.698225	N.S.	1870.47	0.0904668	0.258035	-0.350599	0.72589	0.855818	0.0676184	N.S.
ANAPC1	1382.59	-0.333079	0.0958437	3.47523	0.000510414	0.00251217	2.59995	N.S.	2596.08	-0.0237857	0.14779	0.160942	0.872139	0.939793	0.0269676	N.S.
ANAPC10	144.357	-0.600792	0.19104	3.14484	0.00166175	0.00702436	2.15339	N.S.	340.747	-0.397212	0.236658	1.67842	0.0932646	0.253742	0.595608	N.S.
ANAPC11	587.369	1.17588	0.207377	-5.67026	1.43e-08	3e-07	6.52228	Up-regulated	509.977	0.362019	0.173714	-2.08399	0.0371607	0.135382	0.868441	N.S.
ANAPC13	1146.15	-0.541559	0.146749	3.69039	0.000223914	0.00122449	2.91204	N.S.	1972.24	-0.143157	0.182051	0.786358	0.431658	0.649998	0.187088	N.S.
ANAPC15	319.564	0.697157	0.132545	-5.25977	1.44e-07	2.21e-06	5.6554	N.S.	527.662	0.251025	0.194573	-1.29014	0.197003	0.407559	0.389809	N.S.
ANAPC16	5352.78	-0.00540048	0.114871	0.0470135	0.962502	0.980708	0.00846031	N.S.	2017.82	0.321585	0.182944	-1.75784	0.0787749	0.226431	0.645064	N.S.
ANAPC2	2291.27	0.875628	0.154066	-5.68346	1.32e-08	2.81e-07	6.55067	N.S.	3676.56	0.260194	0.114162	-2.27916	0.0226574	0.0962012	1.01682	N.S.
ANAPC4	2211.83	-0.356826	0.109459	3.2599	0.00111452	0.00498808	2.30207	N.S.	2778.94	-0.322658	0.149803	2.15389	0.031249	0.12024	0.91995	N.S.
ANAPC5	6827.57	-0.0616058	0.0458762	1.34287	0.179315	0.327428	0.484884	N.S.	8233.12	0.189144	0.135746	-1.39337	0.163509	0.362396	0.440817	N.S.
ANAPC7	1100.75	-0.231739	0.0846323	2.73818	0.00617798	0.0216747	1.66405	N.S.	1895.13	0.00286837	0.230794	-0.0124283	0.990084	0.996995	0.00130705	N.S.
ANGEL1	1042.31	0.012138	0.107658	-0.112746	0.910232	0.952387	0.0211864	N.S.	1284.99	0.182696	0.164217	-1.11252	0.265913	0.488729	0.310932	N.S.
ANGEL2	1745.66	-0.549711	0.17149	3.20551	0.00134825	0.00585965	2.23213	N.S.	2021.64	-0.434719	0.176824	2.45848	0.0139527	0.0685752	1.16383	N.S.
ANGPT1	61.6743	-0.598301	0.255094	2.34541	0.019006	0.0552546	1.25763	N.S.	74.1153	0.656639	0.556169	-1.18065	0.237743	0.456302	0.340748	N.S.
ANGPT2	10.047	-0.234197	0.489459	0.478481	0.632308	0.773335	0.111632	N.S.	54.5739	0.711787	0.590575	-1.20525	0.228109	0.445396	0.351254	N.S.
ANGPTL1	9.302	-0.513621	0.51952	0.988645	0.322837	0.49935	0.301595	N.S.	25.155	-0.111577	0.621891	0.179416	0.857611	0.931924	0.0306196	N.S.
ANGPTL6	41.4151	0.782612	0.23959	-3.26646	0.00108901	0.00489032	2.31066	N.S.	78.2743	-1.15601	0.502926	2.29857	0.0215291	0.0927115	1.03287	N.S.
ANGPTL7	1.3906	1.26221	1.27007	-0.993812	0.320314	0.496928	0.303707	N.S.	8.70699	0.867149	0.656086	-1.3217	0.186268	0.393271	0.405308	N.S.
ANK1	217.582	0.509866	0.266414	-1.91381	0.0556445	0.132851	0.876635	N.S.	511.037	0.767059	0.336148	-2.28191	0.0224949	0.0957231	1.01898	N.S.
ANK2	8.08799	0.319484	0.937119	-0.340922	0.733162	0.845026	0.0731299	N.S.	34.5484	-1.1225	0.528025	2.12584	0.0335168	0.126062	0.899416	N.S.
ANK3	454.201	-0.190013	0.240746	0.789269	0.429955	0.609154	0.215273	N.S.	431.217	-0.664264	0.296151	2.24299	0.0248974	0.102429	0.989577	N.S.
ANKAR	149.836	-0.0707995	0.15053	0.470334	0.638116	0.777034	0.10956	N.S.	274.002	-0.305816	0.194417	1.57299	0.11572	0.291507	0.53535	N.S.
ANKDD1A	227.541	-0.255253	0.268069	0.952194	0.340999	0.51883	0.284975	N.S.	215.29	-0.653078	0.612382	1.06646	0.286218	0.511473	0.291177	N.S.
ANKDD1B	29.1444	-0.131643	0.378842	0.347486	0.728226	0.84209	0.0746417	N.S.	443.444	-0.4905	0.306637	1.59961	0.109685	0.281486	0.550543	N.S.
ANKFY1	3345.01	-0.275417	0.112295	2.45263	0.0141816	0.0433425	1.36309	N.S.	8237.25	0.0971391	0.202161	-0.480503	0.63087	0.795897	0.0991429	N.S.
ANKH	1997.61	0.139931	0.119403	-1.17192	0.241228	0.405843	0.391642	N.S.	4667.75	0.317419	0.157894	-2.01033	0.0443961	0.153602	0.813604	N.S.
ANKIB1	2508.11	-0.79535	0.112531	7.06785	1.57e-12	1.77e-10	9.75179	N.S.	3737.75	-0.627527	0.160556	3.90846	9.29e-05	0.00164303	2.78435	N.S.
ANKK1	31.7724	1.64029	0.420706	-3.8989	9.66e-05	0.000592116	3.22759	Up-regulated	9.49606	-1.1007	0.672014	1.63792	0.101439	0.267705	0.572343	N.S.
ANKLE1	140.032	-0.0349879	0.24842	0.140842	0.887995	0.939068	0.0273031	N.S.	235.922	0.610173	0.398879	-1.52972	0.126086	0.30838	0.510913	N.S.
ANKLE2	3999.37	0.240019	0.0568308	-4.2234	2.41e-05	0.000176202	3.75399	N.S.	3942.85	-0.0121604	0.10507	0.115736	0.907862	0.959215	0.0180842	N.S.
ANKMY1	979.759	0.699351	0.131704	-5.31003	1.1e-07	1.75e-06	5.7578	N.S.	60.5659	0.578585	0.478525	-1.2091	0.226624	0.443778	0.352834	N.S.
ANKMY2	607.638	-0.621312	0.098729	6.29311	3.11e-10	1.28e-08	7.89236	N.S.	980.071	-0.590042	0.146815	4.01895	5.85e-05	0.00112692	2.94811	N.S.
ANKRA2	1152.15	-0.211685	0.113912	1.85832	0.0631239	0.146898	0.832985	N.S.	1084.34	-0.0864649	0.132947	0.65037	0.515453	0.717015	0.144472	N.S.
ANKRD10	3370.33	-0.215366	0.108086	1.99255	0.0463104	0.114466	0.941322	N.S.	5161.82	-0.313788	0.184252	1.70303	0.0885621	0.244923	0.61097	N.S.
ANKRD11	4196.13	0.639276	0.140993	-4.5341	5.79e-06	5.21e-05	4.28284	N.S.	15201.2	-0.0163167	0.163787	0.0996214	0.920645	0.966313	0.0148822	N.S.
ANKRD12	5261.85	-0.268121	0.126538	2.1189	0.0340993	0.0893623	1.04885	N.S.	18457	-0.805828	0.206128	3.90937	9.25e-05	0.00164015	2.78512	N.S.
ANKRD13A	5927.35	-0.263968	0.0818754	3.22402	0.00126404	0.00554	2.25649	N.S.	11756.5	-0.483988	0.116257	4.16307	3.14e-05	0.000696892	3.15683	N.S.
ANKRD13B	62.9301	0.437065	0.228494	-1.91281	0.0557728	0.133058	0.87596	N.S.	206.859	0.959161	0.2103	-4.56091	5.09e-06	0.000169958	3.76966	N.S.
ANKRD13C	1085.61	-0.366082	0.0893901	4.09533	4.22e-05	0.000287329	3.54162	N.S.	1973.63	-0.2904	0.213751	1.35859	0.174277	0.3763	0.424466	N.S.
ANKRD13D	5275.19	0.968002	0.148668	-6.51116	7.46e-11	4.08e-09	8.3896	N.S.	3060.73	0.440292	0.163336	-2.69562	0.00702576	0.0428459	1.36809	N.S.
ANKRD16	132.469	0.0555891	0.149264	-0.37242	0.70958	0.829581	0.0811413	N.S.	230.694	-0.086674	0.262744	0.32988	0.74149	0.86517	0.0628983	N.S.
ANKRD17	4003.39	-0.377596	0.0815224	4.63181	3.62e-06	3.48e-05	4.45881	N.S.	6356.84	0.0463926	0.210731	-0.220151	0.825754	0.91479	0.0386788	N.S.
ANKRD22	306.299	-1.96453	0.453422	4.33268	1.47e-05	0.000115032	3.93918	Down-regulated	993.703	1.111	0.461258	-2.40864	0.0160121	0.0753913	1.12268	N.S.
ANKRD23	59.0896	0.508107	0.24844	-2.0452	0.0408355	0.103579	0.98473	N.S.	808.925	0.653123	0.128328	-5.08948	3.59e-07	2.14e-05	4.66917	N.S.
ANKRD24	31.4545	1.35784	0.412268	-3.29357	0.000989222	0.0044983	2.34695	Up-regulated	115.034	1.14732	0.260317	-4.4074	1.05e-05	0.000293663	3.53215	Up-regulated
ANKRD26	454.796	-0.315062	0.105234	2.9939	0.00275433	0.0108167	1.9659	N.S.	921.371	-0.402417	0.434403	0.926368	0.354255	0.580367	0.236297	N.S.
ANKRD27	1374.2	-0.132677	0.0831204	1.5962	0.110443	0.226582	0.644774	N.S.	3230.81	0.170375	0.172883	-0.985494	0.324382	0.552246	0.257868	N.S.
ANKRD28	1780.15	-0.384551	0.170363	2.25725	0.0239924	0.0671354	1.17305	N.S.	1883.58	-0.0774931	0.173141	0.447573	0.654461	0.811258	0.0908408	N.S.
ANKRD29	10.2708	0.586275	0.426534	-1.37451	0.169284	0.314414	0.502499	N.S.	16.8995	0.858156	0.548415	-1.56479	0.117632	0.294213	0.531338	N.S.
ANKRD31	20.6831	0.63838	0.373372	-1.70977	0.0873091	0.189269	0.722921	N.S.	138.923	-0.526749	1.20207	0.438202	0.66124	0.815606	0.0885198	N.S.
ANKRD33B	199.28	-0.0187144	0.198573	0.0942443	0.924915	0.960788	0.0173725	N.S.	3405.42	-0.613632	0.276939	2.21577	0.0267074	0.107735	0.967642	N.S.
ANKRD34A	61.4208	0.650652	0.233743	-2.78362	0.00537564	0.0192447	1.71569	N.S.	187.885	0.422209	0.267077	-1.58085	0.113913	0.28876	0.539463	N.S.
ANKRD35	23.5237	0.664038	0.353797	-1.87689	0.0605334	0.142093	0.847426	N.S.	216.044	0.768995	0.277065	-2.77551	0.0055116	0.0362361	1.44086	N.S.
ANKRD36C	348.638	-0.0290084	0.185523	0.15636	0.875749	0.932414	0.0303911	N.S.	45.9408	-1.76994	1.93385	0.915239	0.360066	0.585499	0.232474	N.S.
ANKRD37	56.7563	1.20283	0.31549	-3.81259	0.000137516	0.000802906	3.09534	Up-regulated	125.951	0.623614	0.465411	-1.33992	0.180271	0.384535	0.415064	N.S.
ANKRD39	132.955	0.292137	0.151921	-1.92295	0.0544867	0.130439	0.884593	N.S.	427.031	0.141792	0.261167	-0.542917	0.587187	0.76842	0.114401	N.S.
ANKRD40	1256.52	-0.300827	0.092968	3.23581	0.00121297	0.00535702	2.27108	N.S.	2472.43	-0.355873	0.107158	3.32102	0.000896892	0.00937926	2.02783	N.S.
ANKRD42	362.769	-0.186248	0.114924	1.62062	0.105099	0.218203	0.661139	N.S.	92.1358	-0.074793	0.428032	0.174737	0.861286	0.933586	0.0298456	N.S.
ANKRD44	6948.33	-0.422775	0.129909	3.25441	0.00113629	0.00506893	2.29508	N.S.	18780.7	-0.620409	0.293673	2.11259	0.0346363	0.128852	0.889909	N.S.
ANKRD46	248.434	-0.533007	0.140483	3.79411	0.000148175	0.000856487	3.06728	N.S.	940.049	-0.123167	0.170017	0.724435	0.468799	0.680448	0.167205	N.S.
ANKRD49	1557.5	-0.223618	0.142845	1.56546	0.117475	0.237686	0.623997	N.S.	1394.55	-0.278458	0.249764	1.11489	0.264899	0.487679	0.311866	N.S.
ANKRD50	601.662	-0.551657	0.233917	2.35834	0.0183568	0.0536327	1.27057	N.S.	491.464	-0.38415	0.220675	1.74079	0.0817196	0.232541	0.633501	N.S.
ANKRD52	2264.39	0.185927	0.0890164	-2.08868	0.0367363	0.0949009	1.02273	N.S.	6067.97	0.0793203	0.126547	-0.626807	0.530786	0.728307	0.137686	N.S.
ANKRD54	492.92	0.382545	0.126298	-3.02891	0.00245435	0.00981864	2.00795	N.S.	784.286	0.334788	0.195769	-1.71011	0.0872449	0.24273	0.614876	N.S.
ANKRD6	136.487	0.29717	0.181697	-1.63553	0.101939	0.213282	0.671046	N.S.	838.388	0.467639	0.260068	-1.79814	0.0721544	0.213668	0.670261	N.S.
ANKRD61	29.3441	-0.312965	0.311475	1.00478	0.315001	0.490997	0.308921	N.S.	21.3197	0.554045	0.518563	-1.06842	0.285329	0.510605	0.291915	N.S.
ANKRD63	3.76337	0.836237	0.809186	-1.03343	0.301403	0.475898	0.322486	N.S.	12.3986	0.048675	0.68922	-0.0706232	0.943698	0.976313	0.0104111	N.S.
ANKRD65	2.51843	0.800996	1.30529	-0.613653	0.539445	0.703502	0.152734	N.S.	16.6059	1.204	0.48647	-2.47498	0.0133244	0.0664519	1.17749	N.S.
ANKRD9	108.409	1.29911	0.264971	-4.90284	9.45e-07	1.11e-05	4.95518	Up-regulated	380.568	0.444071	0.193254	-2.29786	0.0215698	0.0927958	1.03247	N.S.
ANKS1A	778.027	0.169962	0.137975	-1.23183	0.218012	0.37748	0.423106	N.S.	636.012	-0.0024178	0.262107	0.00922446	0.99264	0.997913	0.000907272	N.S.
ANKS3	383.746	0.969238	0.186244	-5.20413	1.95e-07	2.87e-06	5.54203	N.S.	426.849	0.737848	0.157508	-4.68452	2.81e-06	0.000108546	3.96439	N.S.
ANKS6	479.581	0.874898	0.143522	-6.09593	1.09e-09	3.54e-08	7.45091	N.S.	828.007	0.922641	0.266176	-3.46628	0.000527723	0.00625871	2.20352	N.S.
ANKZF1	3559.32	0.403055	0.106082	-3.79947	0.000145007	0.000841051	3.07518	N.S.	8675.25	0.192745	0.175395	-1.09892	0.271804	0.49529	0.305141	N.S.
ANLN	48.4635	-2.74669	0.308293	8.90932	5.13e-19	1.1e-15	14.9581	Down-regulated	125.164	-0.676291	0.28347	2.38576	0.0170438	0.0786538	1.10428	N.S.
ANO10	554.49	0.0772795	0.169676	-0.455455	0.648782	0.784223	0.10556	N.S.	591.603	-0.0458	0.215364	0.212663	0.83159	0.917846	0.03723	N.S.
ANO2	5.55821	0.0277537	0.822923	-0.0337257	0.973096	0.985257	0.00645037	N.S.	10.0174	0.929876	0.935901	-0.993563	0.320436	0.5477	0.261457	N.S.
ANO6	4754.11	-0.348158	0.11475	3.03407	0.00241279	0.0096723	2.01447	N.S.	5422.54	-0.0584409	0.364302	0.160419	0.872551	0.940122	0.0268156	N.S.
ANO7	4.98962	0.400565	0.582553	-0.687602	0.491704	0.663937	0.177873	N.S.	16.0602	-0.105131	0.671883	0.156472	0.875661	0.941916	0.0259878	N.S.
ANO8	690.545	1.25795	0.194495	-6.46776	9.95e-11	5.13e-09	8.29013	Up-regulated	3226.26	0.436488	0.155187	-2.81266	0.00491331	0.0334264	1.47591	N.S.
ANP32A	6284.29	-0.376909	0.11881	3.17236	0.00151203	0.00646943	2.18913	N.S.	4536.31	-0.259238	0.162591	1.59442	0.110842	0.28343	0.547554	N.S.
ANP32B	6425.34	-0.0198641	0.0857533	0.231642	0.816816	0.897555	0.0469391	N.S.	12064	-0.0781088	0.108163	0.72214	0.470209	0.681462	0.166559	N.S.
ANP32E	3410.38	-0.843417	0.204062	4.13313	3.58e-05	0.000249509	3.60291	N.S.	3135.31	-0.530475	0.164066	3.23329	0.00122371	0.0118013	1.92807	N.S.
ANPEP	4166.46	0.0973834	0.427675	-0.227705	0.819876	0.899645	0.0459287	N.S.	9.96895	-1.01467	0.919191	1.10388	0.269646	0.492759	0.307365	N.S.
ANTXR2	2726.49	-0.244375	0.132161	1.84907	0.0644474	0.149309	0.825915	N.S.	4772.82	-0.579791	0.367897	1.57596	0.115035	0.290199	0.537304	N.S.
ANXA1	28379.8	0.193124	0.161077	-1.19896	0.230544	0.393193	0.405394	N.S.	24018.7	-0.479404	0.330482	1.45062	0.146885	0.339263	0.469463	N.S.
ANXA11	8309.2	0.378196	0.0875127	-4.32161	1.55e-05	0.00012009	3.92049	N.S.	11404.8	0.114869	0.124716	-0.921043	0.357028	0.582795	0.234484	N.S.
ANXA2	17820.3	-0.344766	0.136555	2.52474	0.0115785	0.0368023	1.43413	N.S.	25169.1	-0.246736	0.181914	1.35633	0.174993	0.377019	0.423636	N.S.
ANXA3	29.2361	-2.0303	0.729077	2.78475	0.00535689	0.0191928	1.71686	Down-regulated	411.87	-0.814315	0.360247	2.26044	0.0237942	0.0994251	1.0025	N.S.
ANXA4	2203.81	-0.391127	0.128378	3.04669	0.00231377	0.00934187	2.02957	N.S.	2990.59	-1.17937	0.262273	4.49673	6.9e-06	0.000213824	3.66994	Down-regulated
ANXA5	11410.2	-0.345017	0.14193	2.43089	0.0150616	0.045583	1.3412	N.S.	11230.1	-0.0399577	0.294619	0.135625	0.892118	0.95021	0.0221803	N.S.
ANXA6	16100.4	-0.127185	0.100955	1.25982	0.207733	0.364423	0.438394	N.S.	20483.8	0.557824	0.241208	-2.31263	0.0207431	0.0906002	1.04287	N.S.
ANXA7	3899.3	-0.149313	0.0810598	1.842	0.0654745	0.151221	0.820387	N.S.	4664.66	-0.151982	0.1253	1.21294	0.225152	0.442165	0.354416	N.S.
ANXA9	179.406	0.231196	0.203923	-1.13374	0.256904	0.425413	0.371189	N.S.	109.581	0.0429894	0.505259	-0.085084	0.932195	0.971258	0.0126655	N.S.
AOAH	10334.8	-0.334045	0.205007	1.62943	0.103221	0.215298	0.66696	N.S.	3873.75	-0.686365	0.332737	2.06279	0.039133	0.140473	0.852407	N.S.
AOC2	35.1592	0.971021	0.339989	-2.85604	0.00428966	0.0158419	1.80019	N.S.	25.4291	0.414935	0.548587	-0.75637	0.449427	0.663876	0.177913	N.S.
AOPEP	125.341	-0.217503	0.158457	1.37263	0.169867	0.315215	0.501393	N.S.	723.032	0.323657	0.164355	-1.96926	0.048923	0.16429	0.784389	N.S.
AP1AR	901.849	-0.676639	0.189261	3.57517	0.000350003	0.00181041	2.74222	N.S.	1066.37	-0.675761	0.150145	4.50072	6.77e-06	0.000210217	3.67733	N.S.
AP1B1	4187.45	0.607024	0.132878	-4.56829	4.92e-06	4.55e-05	4.34199	N.S.	8083.54	-0.0696867	0.129512	0.53807	0.590529	0.770903	0.113	N.S.
AP1G1	4348.56	-0.254435	0.10402	2.44603	0.0144438	0.0439794	1.35675	N.S.	6035.3	-0.335608	0.25511	1.31554	0.188328	0.396188	0.402099	N.S.
AP1G2	3326.52	0.366454	0.0949093	-3.86109	0.00011288	0.000676354	3.16983	N.S.	4650.57	0.603697	0.242337	-2.49115	0.0127329	0.0642856	1.19189	N.S.
AP1M1	2634.53	0.647979	0.12405	-5.22354	1.76e-07	2.62e-06	5.58154	N.S.	6364.73	0.0711849	0.144594	-0.492308	0.622502	0.790386	0.102161	N.S.
AP1S1	402.383	0.117929	0.10533	-1.11962	0.262878	0.432752	0.363761	N.S.	1333.43	0.0993627	0.165081	-0.601901	0.54724	0.74081	0.130293	N.S.
AP1S2	6200.74	-0.906951	0.231505	3.91764	8.94e-05	0.000554748	3.2559	N.S.	10293	-0.466995	0.221457	2.10874	0.0349672	0.129754	0.886879	N.S.
AP1S3	52.5411	-0.451632	0.268151	1.68425	0.0921343	0.197151	0.705201	N.S.	31.8077	-1.61837	0.525202	3.08143	0.00206009	0.0175327	1.75615	Down-regulated
AP2A1	2851.97	0.817495	0.173833	-4.70276	2.57e-06	2.6e-05	4.58512	N.S.	4238.56	0.126707	0.176227	-0.718996	0.472143	0.682804	0.165704	N.S.
AP2A2	2005.04	0.643568	0.110599	-5.81895	5.92e-09	1.43e-07	6.84405	N.S.	3836.32	-0.00575081	0.241464	0.0238164	0.980999	0.993216	0.00295611	N.S.
AP2B1	8426.17	-0.389375	0.0899647	4.32809	1.5e-05	0.000117284	3.93076	N.S.	10800.9	-0.142421	0.27756	0.513117	0.60787	0.781992	0.106798	N.S.
AP2M1	8844.78	0.135431	0.0852135	-1.58931	0.111989	0.229076	0.640021	N.S.	19004.2	0.420478	0.212036	-1.98304	0.0473624	0.160457	0.79464	N.S.
AP2S1	1662.78	0.502279	0.138024	-3.63907	0.000273623	0.00145862	2.83606	N.S.	1408.73	0.228397	0.193756	-1.17879	0.238483	0.456773	0.340299	N.S.
AP3B1	2310.12	-0.446103	0.108303	4.11902	3.8e-05	0.000263185	3.57974	N.S.	3493.61	-0.317837	0.155727	2.04099	0.0412514	0.145613	0.836801	N.S.
AP3B2	14.963	0.957538	0.495683	-1.93176	0.0533895	0.128427	0.891345	N.S.	10.7857	-0.653912	0.835913	0.782273	0.434054	0.651933	0.185797	N.S.
AP3D1	3821.38	0.63837	0.133707	-4.77441	1.8e-06	1.92e-05	4.71625	N.S.	6104.8	0.098818	0.164313	-0.6014	0.547573	0.7411	0.130123	N.S.
AP3M1	1780.73	-0.675695	0.0954707	7.07752	1.47e-12	1.68e-10	9.77476	N.S.	3670.28	-0.551588	0.203181	2.71476	0.00663237	0.041102	1.38614	N.S.
AP3M2	810.504	0.246999	0.124459	-1.98459	0.0471906	0.116206	0.934771	N.S.	2080.18	0.0287691	0.264398	-0.10881	0.913353	0.962626	0.0165423	N.S.
AP3S1	1897.78	-0.523475	0.163766	3.19648	0.00139115	0.00601897	2.22048	N.S.	1317.12	-0.248753	0.162022	1.5353	0.124709	0.306078	0.514168	N.S.
AP3S2	583.602	-0.205508	0.134605	1.52675	0.126824	0.252127	0.598381	N.S.	464.051	-0.517436	0.238639	2.16828	0.0301373	0.117141	0.93129	N.S.
AP4B1	1195.26	0.00657893	0.075039	-0.0876734	0.930136	0.963525	0.0161371	N.S.	1758.88	0.0717867	0.338292	-0.212203	0.831949	0.91807	0.0371243	N.S.
AP4E1	1143.93	-0.594805	0.115675	5.14204	2.72e-07	3.8e-06	5.42003	N.S.	2195.71	-0.478096	0.199246	2.39952	0.0164166	0.0767415	1.11497	N.S.
AP4M1	245.129	0.307527	0.143602	-2.14152	0.0322323	0.085384	1.06862	N.S.	347.277	0.0126909	0.239828	-0.0529169	0.957798	0.983331	0.00730019	N.S.
AP4S1	368.44	-0.158	0.115862	1.3637	0.172663	0.31887	0.496386	N.S.	237.971	0.323564	0.249879	-1.29489	0.19536	0.406142	0.391322	N.S.
AP5B1	3232.27	0.207634	0.15281	-1.35878	0.174218	0.320864	0.493679	N.S.	3092.93	0.454116	0.245877	-1.84693	0.0647578	0.199314	0.700461	N.S.
AP5M1	1754.65	-0.693169	0.137292	5.04886	4.44e-07	5.83e-06	5.2345	N.S.	2648.33	-0.553404	0.151455	3.65392	0.000258265	0.0036018	2.44348	N.S.
AP5S1	249.792	0.205577	0.102316	-2.00923	0.0445133	0.110836	0.95532	N.S.	751.091	0.178616	0.194409	-0.918765	0.358219	0.58371	0.233803	N.S.
AP5Z1	1413.65	1.39084	0.250735	-5.54706	2.91e-08	5.6e-07	6.25174	Up-regulated	3534.69	0.575912	0.174555	-3.29931	0.000969217	0.00996391	2.00157	N.S.
APAF1	3102.61	-0.745235	0.180741	4.12323	3.74e-05	0.00025919	3.58638	N.S.	2212.23	-1.12267	0.276766	4.05639	4.98e-05	0.00100128	2.99944	Down-regulated
APBA1	56.9558	0.671444	0.378012	-1.77625	0.0756919	0.168968	0.772195	N.S.	360.526	-0.715961	0.396007	1.80795	0.0706139	0.211152	0.675405	N.S.
APBA2	1385.11	0.896684	0.244736	-3.66388	0.000248425	0.00133963	2.87301	N.S.	2258.71	-0.0622229	0.283337	0.219607	0.826177	0.914913	0.0386201	N.S.
APBA3	629.686	1.25529	0.21378	-5.87189	4.31e-09	1.09e-07	6.96106	Up-regulated	1615.27	0.611095	0.1496	-4.08486	4.41e-05	0.000919674	3.03637	N.S.
APBB1	1335.2	1.08203	0.194153	-5.57306	2.5e-08	4.91e-07	6.30862	Up-regulated	2450.04	0.443338	0.155487	-2.85129	0.00435424	0.0303383	1.51801	N.S.
APBB2	25.158	-0.329091	0.484079	0.679829	0.496613	0.667995	0.175227	N.S.	3059.54	-0.728069	0.554788	1.31234	0.189406	0.397581	0.400574	N.S.
APBB3	1181.85	0.72106	0.128405	-5.6155	1.96e-08	3.94e-07	6.40397	N.S.	849.869	0.359465	0.170309	-2.11067	0.0348011	0.129328	0.888307	N.S.
APC	1945.97	-0.248475	0.117586	2.11313	0.0345899	0.0904286	1.04369	N.S.	3210.93	-0.370022	0.159717	2.31674	0.0205178	0.0899409	1.04604	N.S.
APC2	56.8722	1.05922	0.346849	-3.05383	0.00225938	0.0091608	2.03807	Up-regulated	327.696	1.08206	0.234594	-4.61249	3.98e-06	0.000141133	3.85037	Up-regulated
APCDD1	59.3266	0.853785	0.380264	-2.24524	0.0247526	0.0689129	1.1617	N.S.	157.669	-0.438185	0.445918	0.982659	0.325775	0.553654	0.256761	N.S.
APEH	3143.06	0.178024	0.0691386	-2.57488	0.0100275	0.0326131	1.48661	N.S.	2572.02	0.240778	0.163225	-1.47513	0.140177	0.329388	0.482293	N.S.
APEX1	3806.32	0.22895	0.0908864	-2.51908	0.0117662	0.0372426	1.42896	N.S.	4673.27	0.110961	0.179909	-0.616759	0.537394	0.733478	0.134613	N.S.
APEX2	708.287	-0.177582	0.0743961	2.38698	0.0169872	0.0503244	1.29822	N.S.	651.194	0.0747973	0.230233	-0.324876	0.745275	0.867401	0.0617801	N.S.
APH1A	6131.19	0.232044	0.0641572	-3.61681	0.000298258	0.00157042	2.80398	N.S.	4859.62	0.0419877	0.146387	-0.286827	0.774245	0.884436	0.0533335	N.S.
APH1B	633.046	-0.500731	0.150725	3.32216	0.000893235	0.00412289	2.3848	N.S.	2565.6	-0.170964	0.277474	0.616143	0.5378	0.733743	0.134456	N.S.
API5	3822.97	-0.714662	0.153601	4.65272	3.28e-06	3.19e-05	4.49593	N.S.	4177.69	-0.502088	0.109845	4.57089	4.86e-06	0.000165008	3.78249	N.S.
APIP	547.275	-0.529514	0.162361	3.26134	0.00110887	0.00496875	2.30375	N.S.	530.412	-0.26677	0.192371	1.38675	0.165519	0.364964	0.43775	N.S.
APLF	138.06	-0.369912	0.179016	2.06636	0.0387949	0.0991661	1.00364	N.S.	51.0918	-0.0120724	0.347057	0.034785	0.972251	0.989626	0.00452898	N.S.
APLP2	24987	0.0920407	0.194144	-0.474086	0.635439	0.775324	0.110517	N.S.	27288.8	-0.289738	0.260015	1.11431	0.265144	0.48803	0.311553	N.S.
APMAP	5352.81	0.0589497	0.133398	-0.441908	0.658555	0.791926	0.101315	N.S.	3360.7	0.113851	0.178865	-0.636519	0.524438	0.723363	0.140643	N.S.
APOBEC2	10.9716	0.786681	0.423569	-1.85727	0.0632733	0.147207	0.832071	N.S.	16.9436	0.113336	0.4663	-0.243053	0.807964	0.904763	0.043465	N.S.
APOBEC3A	3444.29	-0.972028	0.258544	3.75963	0.000170167	0.000964209	3.01583	N.S.	556.963	-1.93678	0.542815	3.56803	0.00035968	0.00467186	2.33051	Down-regulated
APOBEC3B	78.3579	-1.37152	0.447146	3.06728	0.00216016	0.00881658	2.0547	Down-regulated	130.763	0.531527	0.771523	-0.688932	0.490866	0.697839	0.156245	N.S.
APOBEC3C	3467	-0.570749	0.134024	4.25856	2.06e-05	0.000153859	3.81288	N.S.	5127.08	0.234555	0.281613	-0.832897	0.404903	0.625843	0.203535	N.S.
APOBEC3D	55.1535	0.281072	0.215469	-1.30447	0.192075	0.343985	0.463461	N.S.	437.657	0.637749	0.155629	-4.09789	4.17e-05	0.000878831	3.05609	N.S.
APOBEC3F	575.044	-0.514325	0.109863	4.6815	2.85e-06	2.84e-05	4.54643	N.S.	1944.89	0.440312	0.196723	-2.23824	0.0252057	0.103287	0.985952	N.S.
APOBEC3G	3635.76	-0.397984	0.130319	3.05392	0.00225874	0.0091608	2.03807	N.S.	3087.84	0.226077	0.182363	-1.23971	0.215084	0.430071	0.36646	N.S.
APOBEC3H	194.329	-0.648738	0.290705	2.2316	0.0256412	0.0709189	1.14924	N.S.	1501.7	0.262213	0.224912	-1.16585	0.243676	0.462544	0.334847	N.S.
APOBR	2713.16	0.678165	0.149632	-4.53222	5.84e-06	5.25e-05	4.27984	N.S.	3391.13	0.0607254	0.280811	-0.21625	0.828793	0.916552	0.0378431	N.S.
APOD	1.38463	1.387	1.32169	-1.04942	0.293986	0.468313	0.329464	N.S.	365.473	-2.30817	0.852812	2.70655	0.00679872	0.0418353	1.37846	Down-regulated
APOE	9.35337	1.52587	0.646423	-2.36048	0.0182514	0.0533885	1.27255	N.S.	40.5452	-0.630547	0.808215	0.780172	0.43529	0.652842	0.185192	N.S.
APOL1	1495.39	-0.904224	0.157059	5.75724	8.55e-09	1.95e-07	6.7102	N.S.	76.3777	2.37924	0.892039	-2.66719	0.00764889	0.0453726	1.34321	Up-regulated
APOL2	1987.33	-0.642867	0.134197	4.79048	1.66e-06	1.8e-05	4.7453	N.S.	4739.93	-0.85048	0.310689	2.7374	0.00619274	0.0391777	1.40696	N.S.
APOL4	92.2423	-1.47342	0.50357	2.92594	0.00343415	0.0130665	1.88384	Down-regulated	70.9623	-0.0587274	0.889553	0.066019	0.947363	0.977751	0.00977186	N.S.
APOL6	7072.39	-1.13068	0.173998	6.49823	8.13e-11	4.36e-09	8.36024	Down-regulated	1089.93	-1.30916	0.35694	3.66774	0.000244705	0.0034565	2.46136	Down-regulated
APOLD1	55.1465	0.339568	0.261836	-1.29687	0.194676	0.347252	0.459355	N.S.	9.00524	1.58869	1.00678	-1.57799	0.114567	0.289533	0.538302	N.S.
APOM	92.5616	0.296015	0.183616	-1.61214	0.106931	0.221259	0.655098	N.S.	123.156	0.205239	0.259572	-0.790683	0.429129	0.648115	0.188348	N.S.
APOO	139.2	-0.158582	0.15189	1.04406	0.296459	0.4709	0.327071	N.S.	144.318	-0.0892337	0.314672	0.283576	0.776735	0.88567	0.0527279	N.S.
APOOL	438.436	-0.803035	0.16679	4.81466	1.47e-06	1.63e-05	4.78862	N.S.	482.452	-0.339318	0.146932	2.30935	0.020924	0.0910109	1.04091	N.S.
APP	5516.5	0.206118	0.15794	-1.30504	0.19188	0.343782	0.463717	N.S.	4683.85	0.189958	0.202588	-0.937655	0.348422	0.57479	0.24049	N.S.
APPBP2	1548.99	-0.541614	0.111097	4.87515	1.09e-06	1.25e-05	4.9019	N.S.	1884.47	-0.612448	0.185301	3.30514	0.000949283	0.0098048	2.00856	N.S.
APPL1	2145.75	-0.627618	0.149359	4.20209	2.64e-05	0.000191358	3.71815	N.S.	3043.76	-0.743572	0.139449	5.3322	9.7e-08	7.52e-06	5.12362	N.S.
APPL2	1565.57	-0.0603323	0.100102	0.602709	0.546702	0.709166	0.149252	N.S.	2440.31	-0.333594	0.282592	1.18048	0.23781	0.456379	0.340674	N.S.
APRT	2400.97	1.46984	0.203696	-7.21586	5.36e-13	7.27e-11	10.1382	Up-regulated	2344.19	0.594517	0.127278	-4.671	3e-06	0.000112961	3.94707	N.S.
APTX	814.135	-0.146409	0.0871824	1.67935	0.0930845	0.198757	0.701679	N.S.	610.716	-0.466795	0.17381	2.68566	0.00723864	0.0438468	1.35806	N.S.
AQP11	34.5144	-0.0297329	0.274274	0.108406	0.913674	0.954525	0.0202127	N.S.	16.5646	0.948819	0.632189	-1.50085	0.133395	0.319509	0.495517	N.S.
AQP3	1342.56	-0.043737	0.2498	0.175088	0.86101	0.923987	0.0343341	N.S.	2085.72	1.12925	0.422578	-2.6723	0.00753342	0.0450674	1.34614	Up-regulated
AQP7	6.87515	0.45795	0.619304	-0.739458	0.459629	0.635625	0.196799	N.S.	32.6006	0.975138	0.428509	-2.27565	0.0228668	0.0967153	1.0145	N.S.
AQP9	1908.86	-0.667409	0.307005	2.17393	0.0297102	0.0798032	1.09798	N.S.	354.315	-0.657351	0.933172	0.704426	0.481167	0.689789	0.161284	N.S.
AQR	2580.81	-0.346079	0.0781132	4.43048	9.4e-06	7.84e-05	4.10576	N.S.	5604.88	-0.407086	0.142232	2.86213	0.00420807	0.0296148	1.52849	N.S.
AR	19.7642	-0.380864	0.541145	0.703811	0.48155	0.655182	0.183638	N.S.	23.9598	0.946475	0.675268	-1.40163	0.161026	0.35906	0.444833	N.S.
ARAF	2823.07	0.60763	0.127135	-4.7794	1.76e-06	1.88e-05	4.72514	N.S.	4961.96	0.0455684	0.10479	-0.434853	0.663669	0.817224	0.0876591	N.S.
ARAP1	7071.54	0.831544	0.182046	-4.56777	4.93e-06	4.56e-05	4.3412	N.S.	8924.61	-0.0191871	0.156984	0.122223	0.902722	0.956124	0.0194858	N.S.
ARAP2	5889.13	-0.539555	0.159391	3.3851	0.000711532	0.00336765	2.47267	N.S.	5080.63	-0.8735	0.272874	3.20111	0.00136901	0.0128095	1.89247	N.S.
ARAP3	771.06	0.573178	0.167652	-3.41887	0.000628829	0.00301639	2.52051	N.S.	473.711	0.345246	0.451733	-0.764269	0.444707	0.660047	0.180425	N.S.
ARCN1	4410.33	-0.789232	0.118944	6.63531	3.24e-11	2.1e-09	8.67829	N.S.	2920.59	-0.769949	0.142916	5.38744	7.15e-08	6.11e-06	5.21424	N.S.
AREG	118.235	1.758	0.427065	-4.11646	3.85e-05	0.000265715	3.57558	Up-regulated	92.0806	1.00574	0.396705	-2.53522	0.0112376	0.0593581	1.22652	N.S.
AREL1	2430.64	-0.375965	0.0806117	4.6639	3.1e-06	3.05e-05	4.51511	N.S.	5533.49	-0.391218	0.151666	2.57947	0.0098953	0.0543713	1.26463	N.S.
ARF1	11418.3	0.561882	0.106972	-5.25259	1.5e-07	2.29e-06	5.64091	N.S.	21367.2	0.22289	0.113935	-1.95628	0.0504317	0.167724	0.775404	N.S.
ARF3	4735.27	-0.195843	0.101294	1.93342	0.0531844	0.128013	0.892746	N.S.	7465.24	-0.108369	0.186033	0.582525	0.560213	0.748875	0.125591	N.S.
ARF4	3003.66	-0.702359	0.134068	5.23883	1.62e-07	2.44e-06	5.61288	N.S.	3946.28	-0.00383006	0.157358	0.0243399	0.980582	0.993049	0.00302923	N.S.
ARF5	2558.84	0.755588	0.123565	-6.11492	9.66e-10	3.2e-08	7.49515	N.S.	4046.38	0.341749	0.132977	-2.56998	0.0101704	0.0553473	1.2569	N.S.
ARF6	7224.4	-0.186646	0.0882991	2.1138	0.0345326	0.0902961	1.04433	N.S.	15600	-0.358995	0.138155	2.5985	0.00936316	0.0523314	1.28124	N.S.
ARFGAP1	2264.25	1.08092	0.181193	-5.96558	2.44e-09	6.78e-08	7.1687	Up-regulated	1118.24	0.17642	0.261721	-0.674077	0.500262	0.705452	0.151533	N.S.
ARFGAP2	3867.73	0.313126	0.081873	-3.82454	0.000131019	0.000771518	3.11265	N.S.	3320.41	-0.0369606	0.124801	0.296157	0.76711	0.880045	0.055495	N.S.
ARFGAP3	1892.34	-0.549598	0.116507	4.7173	2.39e-06	2.45e-05	4.61135	N.S.	1419.01	-0.543334	0.18757	2.8967	0.00377115	0.02728	1.56416	N.S.
ARFGEF1	3776.02	-0.586987	0.127982	4.58647	4.51e-06	4.21e-05	4.37538	N.S.	4039.32	-0.611577	0.112729	5.42522	5.79e-08	5.09e-06	5.29297	N.S.
ARFGEF2	3336.79	-0.412176	0.0875591	4.7074	2.51e-06	2.55e-05	4.5932	N.S.	6166.53	-0.456797	0.120759	3.78272	0.000155127	0.00243771	2.61302	N.S.
ARFIP1	870.836	-0.932589	0.167395	5.57118	2.53e-08	4.96e-07	6.30487	N.S.	625.437	-0.573558	0.265596	2.15951	0.0308105	0.119153	0.923895	N.S.
ARFIP2	1377.79	0.334612	0.0692789	-4.82993	1.37e-06	1.52e-05	4.81688	N.S.	1405.96	0.205279	0.157042	-1.30716	0.191158	0.399954	0.39799	N.S.
ARFRP1	904.547	0.890462	0.146682	-6.07068	1.27e-09	4.03e-08	7.3952	N.S.	1033.95	0.440814	0.197962	-2.22676	0.0259631	0.105605	0.976317	N.S.
ARG1	39.3162	0.147799	0.299875	-0.49287	0.622105	0.765578	0.116011	N.S.	24.2046	0.137002	0.493845	-0.27742	0.781458	0.8888	0.0511959	N.S.
ARG2	43.2262	-0.0352193	0.230808	0.152591	0.878721	0.933939	0.0296816	N.S.	386.12	-0.136607	0.494327	0.276349	0.78228	0.889241	0.0509803	N.S.
ARGLU1	11913.5	-0.307644	0.142564	2.15794	0.0309326	0.0824798	1.08365	N.S.	14338	0.00824305	0.163464	-0.0504272	0.959782	0.984309	0.00686851	N.S.
ARHGAP1	3200.18	0.136283	0.0851569	-1.60038	0.109514	0.225241	0.647353	N.S.	8343.63	0.292806	0.141123	-2.07483	0.0380021	0.137592	0.861405	N.S.
ARHGAP10	429.442	0.0631185	0.185155	-0.340895	0.733183	0.845026	0.0731299	N.S.	428.912	-0.00911712	0.24007	0.037977	0.969706	0.988865	0.00486285	N.S.
ARHGAP11A	220.449	-1.45173	0.275303	5.27319	1.34e-07	2.08e-06	5.68192	Down-regulated	512.9	-1.10135	0.291346	3.78022	0.000156687	0.0024545	2.61004	Down-regulated
ARHGAP12	1292.51	-0.153136	0.135683	1.12863	0.259054	0.428233	0.36832	N.S.	2497.31	-0.173918	0.1813	0.959285	0.337415	0.56541	0.247636	N.S.
ARHGAP15	3323.81	-0.137205	0.0948041	1.44725	0.147828	0.283874	0.546875	N.S.	6451.9	-0.529265	0.170842	3.09797	0.00194849	0.016753	1.77591	N.S.
ARHGAP17	2700.57	-0.111896	0.0811714	1.37852	0.168043	0.312734	0.504825	N.S.	5397.84	-0.0539209	0.157051	0.343333	0.731348	0.858343	0.0663389	N.S.
ARHGAP18	945.105	-0.663186	0.134157	4.94335	7.68e-07	9.34e-06	5.02958	N.S.	1547.33	-0.618325	0.195683	3.15983	0.00157863	0.0143193	1.84408	N.S.
ARHGAP19	1162.39	-0.495556	0.114572	4.32527	1.52e-05	0.000118533	3.92616	N.S.	731.795	-0.548926	0.143148	3.83468	0.000125727	0.00206803	2.68444	N.S.
ARHGAP20	14.4774	0.846208	0.481582	-1.75714	0.0788937	0.174386	0.758488	N.S.	13.7554	0.0817722	1.21681	-0.067202	0.946421	0.977349	0.00995054	N.S.
ARHGAP21	2274.19	-0.232284	0.103909	2.23545	0.0253878	0.0703406	1.15279	N.S.	3384.47	0.061317	0.231458	-0.264916	0.791074	0.894163	0.0485833	N.S.
ARHGAP22	72.4378	0.841497	0.277789	-3.02926	0.0024515	0.00981291	2.0082	N.S.	20.9923	0.257809	0.512146	-0.50339	0.61469	0.786349	0.104385	N.S.
ARHGAP23	15.8344	-0.136441	0.302707	0.450737	0.652179	0.786506	0.104298	N.S.	43.3102	0.151266	0.478732	-0.315972	0.752024	0.871821	0.0595727	N.S.
ARHGAP24	452.314	0.379506	0.2067	-1.83602	0.0663548	0.152706	0.816144	N.S.	2888.51	-0.704039	0.306972	2.2935	0.0218195	0.0935257	1.02907	N.S.
ARHGAP25	5980.36	-0.341859	0.103174	3.31343	0.000921603	0.0042343	2.37322	N.S.	8271.13	-0.127177	0.155385	0.81846	0.413094	0.632874	0.198682	N.S.
ARHGAP26	4198.29	-0.123571	0.154484	0.799892	0.423773	0.603426	0.219376	N.S.	5609.69	-0.51665	0.166042	3.11155	0.00186105	0.01624	1.78941	N.S.
ARHGAP27	6803.85	0.493865	0.129702	-3.80771	0.000140262	0.000816862	3.08785	N.S.	9524.11	-0.332548	0.129743	2.56313	0.0103734	0.056037	1.25152	N.S.
ARHGAP29	64.451	-0.600077	0.353501	1.69752	0.0895977	0.193085	0.714252	N.S.	21.7338	-2.16764	0.675756	3.20772	0.00133789	0.0126189	1.89898	Down-regulated
ARHGAP30	18360	0.104992	0.0822214	-1.27694	0.201624	0.356115	0.448409	N.S.	21891.8	-0.168298	0.2195	0.766732	0.443241	0.659039	0.181089	N.S.
ARHGAP31	1446.04	-0.111435	0.184044	0.605483	0.544858	0.707795	0.150093	N.S.	2170.05	-0.716459	0.144102	4.97188	6.63e-07	3.52e-05	4.45304	N.S.
ARHGAP32	462.816	0.202563	0.179985	-1.12544	0.260401	0.429879	0.366653	N.S.	656.361	-0.347168	0.244035	1.42262	0.154847	0.350794	0.454948	N.S.
ARHGAP33	322.777	1.26462	0.228466	-5.53527	3.11e-08	5.91e-07	6.22819	Up-regulated	277.386	0.0302293	0.305515	-0.0989454	0.921182	0.966313	0.0148822	N.S.
ARHGAP35	2449.5	0.102686	0.147634	-0.695545	0.486714	0.659607	0.180715	N.S.	4148.83	0.342508	0.18138	-1.88834	0.0589799	0.186565	0.729171	N.S.
ARHGAP39	5.27537	2.88096	0.988323	-2.91499	0.00355696	0.0134581	1.87102	Up-regulated	136.092	0.0937764	0.347403	-0.269936	0.78721	0.892136	0.0495687	N.S.
ARHGAP4	8165.33	1.56975	0.224181	-7.00215	2.52e-12	2.62e-10	9.58192	Up-regulated	15454.6	0.215375	0.10472	-2.05667	0.039718	0.14211	0.847377	N.S.
ARHGAP42	77.5572	-0.559894	0.283229	1.97683	0.0480611	0.117909	0.928453	N.S.	227.923	0.00305712	0.316635	-0.00965502	0.992297	0.997739	0.000983164	N.S.
ARHGAP44	18.904	0.290692	0.398657	-0.729178	0.465893	0.641562	0.192762	N.S.	38.7836	0.79293	0.702436	-1.12883	0.25897	0.480397	0.3184	N.S.
ARHGAP45	10516.6	1.65936	0.253291	-6.5512	5.71e-11	3.28e-09	8.48409	Up-regulated	23336.2	0.609458	0.163657	-3.72401	0.000196085	0.00290723	2.53652	N.S.
ARHGAP5	750.523	0.187431	0.106744	-1.75589	0.0791064	0.174742	0.757603	N.S.	1403.68	-0.670929	0.220862	3.03778	0.00238329	0.0194284	1.71156	N.S.
ARHGAP6	172.859	-0.0600708	0.269818	0.222634	0.82382	0.902151	0.044721	N.S.	842.311	0.23152	0.302873	-0.764412	0.444622	0.660047	0.180425	N.S.
ARHGAP8	8.0355	-1.18541	0.648304	1.82848	0.0674777	0.154658	0.810629	N.S.	86.2047	-1.44721	0.686029	2.10954	0.0348981	0.129634	0.887281	N.S.
ARHGAP9	6077.32	0.503315	0.123605	-4.07198	4.66e-05	0.000313142	3.50426	N.S.	9549.86	0.333654	0.177187	-1.88306	0.0596917	0.188005	0.72583	N.S.
ARHGDIA	3784.97	1.14266	0.185908	-6.1464	7.93e-10	2.77e-08	7.55744	Up-regulated	19963.9	0.332754	0.143032	-2.32643	0.0199955	0.0882227	1.05442	N.S.
ARHGDIB	41117.8	0.00668673	0.0823661	-0.081183	0.935296	0.966516	0.0147911	N.S.	58396.1	0.103704	0.141297	-0.733942	0.462984	0.676816	0.169529	N.S.
ARHGEF1	19359	1.23433	0.197957	-6.23535	4.51e-10	1.75e-08	7.75586	Up-regulated	28533	0.54943	0.120346	-4.56541	4.99e-06	0.000168402	3.77365	N.S.
ARHGEF10	5.81415	-0.228218	0.654664	0.348604	0.727387	0.841577	0.0749063	N.S.	123.658	0.175991	0.701796	-0.250773	0.80199	0.900767	0.0453875	N.S.
ARHGEF10L	958.779	0.88967	0.242773	-3.66461	0.000247715	0.00133607	2.87417	N.S.	1131.63	-0.644349	0.257857	2.49886	0.0124592	0.0634315	1.1977	N.S.
ARHGEF11	2695.33	0.14444	0.18201	-0.793581	0.427439	0.606799	0.216955	N.S.	2943.12	0.185794	0.29796	-0.623553	0.532921	0.729916	0.136727	N.S.
ARHGEF12	1804.34	-0.366312	0.160989	2.27539	0.0228826	0.0644709	1.19064	N.S.	2730.07	-0.0411385	0.209864	0.196025	0.844591	0.924715	0.033992	N.S.
ARHGEF16	1.7439	0.19497	1.21534	-0.160423	0.872548	0.930747	0.0311683	N.S.	301.626	-0.431708	0.878592	0.491363	0.623169	0.790662	0.102009	N.S.
ARHGEF17	76.2072	1.01997	0.557565	-1.82933	0.0673507	0.154445	0.811226	N.S.	95.004	0.809706	0.322959	-2.50715	0.012171	0.0624383	1.20455	N.S.
ARHGEF18	5004.59	0.864026	0.180697	-4.78163	1.74e-06	1.87e-05	4.72909	N.S.	10104.3	0.546874	0.1346	-4.06294	4.85e-05	0.000980302	3.00864	N.S.
ARHGEF19	249.674	0.903831	0.175701	-5.14415	2.69e-07	3.77e-06	5.4238	N.S.	486.599	0.641288	0.211881	-3.02664	0.00247287	0.0200104	1.69874	N.S.
ARHGEF2	4508.47	0.399422	0.1196	-3.33965	0.00083885	0.00390187	2.40873	N.S.	11090.9	0.0802589	0.12968	-0.618898	0.535983	0.732343	0.135286	N.S.
ARHGEF25	8.06002	-0.279976	0.491443	0.569702	0.56888	0.725907	0.139119	N.S.	9.61355	0.686974	1.03178	-0.665814	0.50553	0.709855	0.14883	N.S.
ARHGEF28	65.4376	-0.774982	0.417613	1.85574	0.0634905	0.147624	0.830844	N.S.	8.6161	-0.634555	0.820075	0.773776	0.439063	0.655318	0.183548	N.S.
ARHGEF3	5976.93	-0.203724	0.136701	1.49029	0.136148	0.266428	0.57442	N.S.	6741.31	0.12633	0.197244	-0.640476	0.521863	0.721565	0.141725	N.S.
ARHGEF33	7.26706	-0.221327	0.471832	0.46908	0.639012	0.777692	0.109193	N.S.	52.7701	0.374465	0.418456	-0.894873	0.370855	0.595539	0.22509	N.S.
ARHGEF37	8.89794	0.411728	0.584753	-0.704105	0.481367	0.655122	0.183678	N.S.	8.46759	1.42656	0.968498	-1.47296	0.140761	0.330428	0.480924	N.S.
ARHGEF39	128.198	0.0805973	0.158124	-0.509708	0.610256	0.756407	0.121244	N.S.	274.899	0.404594	0.285146	-1.4189	0.155928	0.352403	0.45296	N.S.
ARHGEF4	6.32303	1.10928	0.547902	-2.0246	0.0429088	0.107635	0.968048	N.S.	30.6323	-0.485186	0.683873	0.709468	0.478034	0.687909	0.162469	N.S.
ARHGEF40	1760.77	0.899564	0.228127	-3.94326	8.04e-05	0.000505278	3.29647	N.S.	344.854	0.285179	0.33384	-0.854239	0.392972	0.614869	0.211217	N.S.
ARHGEF5	104.76	-0.138775	0.221538	0.626415	0.531043	0.696716	0.156944	N.S.	604.399	-0.883215	0.258	3.42331	0.000618637	0.00707013	2.15057	N.S.
ARHGEF6	7878.07	-0.277722	0.0851744	3.26062	0.00111167	0.00497965	2.3028	N.S.	13378.1	-0.215813	0.239635	0.900593	0.367805	0.592641	0.227208	N.S.
ARHGEF7	2243.88	0.126451	0.0833606	-1.51692	0.129287	0.255798	0.592102	N.S.	11573.2	0.190581	0.18163	-1.04929	0.294047	0.52015	0.283871	N.S.
ARHGEF9	918.971	0.0102256	0.0875116	-0.116849	0.90698	0.950033	0.0222611	N.S.	242.609	-0.20215	0.252966	0.799119	0.424221	0.643702	0.191315	N.S.
ARID1A	7472.92	0.0480566	0.0701178	-0.68537	0.49311	0.665106	0.177109	N.S.	15996.1	0.0753586	0.111833	-0.673851	0.500406	0.705452	0.151533	N.S.
ARID1B	3751.66	0.115001	0.0636973	-1.80543	0.0710072	0.160917	0.793397	N.S.	8634.34	-0.178179	0.193697	0.919888	0.357631	0.583301	0.234107	N.S.
ARID2	1330.95	-0.268012	0.108453	2.47122	0.0134651	0.0415902	1.38101	N.S.	4654.3	-0.158291	0.0932312	1.69783	0.0895396	0.246658	0.607905	N.S.
ARID3A	830.035	-0.0280047	0.141939	0.197301	0.843592	0.913863	0.0391187	N.S.	906.961	-0.502116	0.203221	2.47079	0.0134815	0.0670148	1.17383	N.S.
ARID3B	1318.93	0.590205	0.146753	-4.02176	5.78e-05	0.00037806	3.42244	N.S.	2437.67	-0.0504919	0.141479	0.356886	0.721177	0.853292	0.0689026	N.S.
ARID3C	1.82497	0.667522	1.20708	-0.553005	0.58026	0.733979	0.134316	N.S.	41.4868	0.544398	0.377904	-1.44057	0.149706	0.343121	0.464552	N.S.
ARID4A	2338.45	-0.237914	0.0949892	2.50465	0.0122574	0.0384982	1.41456	N.S.	4167.37	-0.567027	0.165141	3.4336	0.000595631	0.00686517	2.16335	N.S.
ARID4B	3791.36	-0.31303	0.0858038	3.6482	0.000264081	0.00141558	2.84907	N.S.	7877.97	-0.432524	0.120727	3.58267	0.000340103	0.00446703	2.34998	N.S.
ARID5A	1569.91	1.26666	0.213759	-5.92566	3.11e-09	8.37e-08	7.07737	Up-regulated	1682.15	-0.0232497	0.299438	0.0776442	0.938111	0.974258	0.0113259	N.S.
ARID5B	2399.67	0.140496	0.205166	-0.684791	0.493476	0.665366	0.17694	N.S.	11266.3	-0.126758	0.126065	1.00549	0.314659	0.541689	0.26625	N.S.
ARIH1	2798.77	-0.403772	0.120154	3.36045	0.000778148	0.00364652	2.43812	N.S.	5982.96	-0.327517	0.195745	1.67318	0.0942924	0.255276	0.59299	N.S.
ARIH2	4453.75	-0.056901	0.0849028	0.67019	0.502737	0.673282	0.171803	N.S.	4048.91	-0.0774357	0.10084	0.767904	0.442544	0.658559	0.181405	N.S.
ARL1	1248.03	-0.686735	0.151779	4.52458	6.05e-06	5.39e-05	4.26804	N.S.	1751.79	-0.412727	0.153389	2.69071	0.00712992	0.0433011	1.3635	N.S.
ARL10	427.714	-0.10327	0.139543	0.740058	0.459265	0.635382	0.196965	N.S.	3491	-0.584394	0.156322	3.7384	0.000185197	0.00279064	2.5543	N.S.
ARL11	481.657	-0.223205	0.229609	0.972111	0.330996	0.508013	0.294125	N.S.	367.904	-0.354246	0.200525	1.76659	0.0772966	0.223746	0.650245	N.S.
ARL13B	270.712	-0.732943	0.152779	4.79739	1.61e-06	1.75e-05	4.7577	N.S.	482.324	-0.59096	0.230086	2.56843	0.0102159	0.0554427	1.25616	N.S.
ARL14EP	1167.01	-0.587876	0.157379	3.73541	0.000187412	0.00105155	2.97817	N.S.	1018.03	-0.479944	0.237929	2.01718	0.0436771	0.151684	0.81906	N.S.
ARL15	436.071	-0.877262	0.184329	4.75922	1.94e-06	2.05e-05	4.68888	N.S.	1246.12	-0.248808	0.128668	1.93372	0.0531477	0.174093	0.75922	N.S.
ARL16	798.961	0.482371	0.17523	-2.75279	0.00590899	0.0208665	1.68055	N.S.	525.23	-0.129894	0.18425	0.704986	0.480819	0.689407	0.161524	N.S.
ARL2	194.948	1.02415	0.156328	-6.55128	5.7e-11	3.28e-09	8.48409	Up-regulated	1060.11	0.426315	0.155675	-2.73849	0.00617213	0.0391186	1.40762	N.S.
ARL2BP	8.13914	1.92935	0.639115	-3.01879	0.00253787	0.0100988	1.99573	Up-regulated	3838.66	-0.202931	0.211594	0.959055	0.337531	0.565497	0.24757	N.S.
ARL3	337.177	0.0192892	0.118267	-0.163098	0.870441	0.929344	0.0318234	N.S.	729.392	0.326307	0.299884	-1.08811	0.276547	0.500538	0.300563	N.S.
ARL4A	994.889	0.68073	0.243656	-2.79382	0.00520893	0.0187199	1.7277	N.S.	627.178	0.649773	0.266374	-2.43932	0.0147148	0.0711288	1.14795	N.S.
ARL4C	12036.4	-0.353974	0.177517	1.99403	0.0461493	0.11411	0.942676	N.S.	18838.6	0.289977	0.13468	-2.15308	0.0313123	0.120406	0.919353	N.S.
ARL4D	63.3367	1.02299	0.295058	-3.46708	0.000526153	0.0025768	2.58892	Up-regulated	337.413	-1.08925	0.557629	1.95336	0.0507771	0.168552	0.773265	N.S.
ARL5A	1350.41	-1.08172	0.264376	4.09158	4.28e-05	0.000291061	3.53602	Down-regulated	8130.2	-0.605413	0.164297	3.68488	0.00022881	0.00328471	2.4835	N.S.
ARL5B	1204.45	-0.586385	0.222248	2.63843	0.00832915	0.0278749	1.55479	N.S.	1714.93	-0.505576	0.334089	1.5133	0.130204	0.314887	0.501845	N.S.
ARL6	114.41	-0.459993	0.263016	1.74892	0.0803049	0.176941	0.752172	N.S.	284.031	-0.340277	0.254599	1.33652	0.181379	0.386145	0.413249	N.S.
ARL6IP1	4018.69	-0.881915	0.16702	5.2803	1.29e-07	2.01e-06	5.69627	N.S.	4752.44	-0.473986	0.116916	4.05408	5.03e-05	0.00101008	2.99564	N.S.
ARL6IP4	38.062	1.00449	0.271233	-3.70342	0.000212712	0.00117161	2.93122	Up-regulated	1996.79	0.207518	0.204842	-1.01307	0.311029	0.537982	0.269232	N.S.
ARL6IP5	10980.2	-0.670587	0.139928	4.79236	1.65e-06	1.78e-05	4.74866	N.S.	8660.18	-0.362197	0.137689	2.63055	0.00852475	0.0488117	1.31148	N.S.
ARL6IP6	989.579	-0.749188	0.189361	3.9564	7.61e-05	0.000481774	3.31716	N.S.	1297.04	-0.187056	0.213706	0.875296	0.381413	0.605025	0.218227	N.S.
ARL8A	1273.1	0.646867	0.142604	-4.5361	5.73e-06	5.18e-05	4.28595	N.S.	2892.25	-0.299524	0.121291	2.46946	0.0135315	0.0671376	1.17303	N.S.
ARL8B	2760.21	-0.717671	0.161807	4.43536	9.19e-06	7.68e-05	4.11452	N.S.	4332.6	-0.432571	0.119853	3.60917	0.000307174	0.00413007	2.38404	N.S.
ARL9	3.12672	-0.771575	0.77586	0.994476	0.319991	0.496597	0.303995	N.S.	9.44778	0.678307	0.739554	-0.917184	0.359046	0.584517	0.233203	N.S.
ARMC1	1044.07	-0.718842	0.175166	4.10379	4.06e-05	0.000278148	3.55572	N.S.	1139.01	-0.638409	0.18553	3.44099	0.00057958	0.00671093	2.17322	N.S.
ARMC10	1001.71	-0.628949	0.139901	4.49568	6.93e-06	6.02e-05	4.22074	N.S.	890.358	-0.458577	0.349187	1.31327	0.189092	0.397233	0.400955	N.S.
ARMC12	33.5665	0.73378	0.294894	-2.48829	0.012836	0.0400408	1.3975	N.S.	444.098	0.395074	0.23609	-1.6734	0.0942479	0.255273	0.592995	N.S.
ARMC2	248.842	-0.0270238	0.135286	0.199753	0.841674	0.912667	0.0396874	N.S.	519.363	0.266717	0.241667	-1.10365	0.269743	0.492784	0.307343	N.S.
ARMC5	261.456	1.487	0.292935	-5.0762	3.85e-07	5.15e-06	5.28829	Up-regulated	553.351	0.481127	0.230316	-2.08899	0.0367091	0.134153	0.8724	N.S.
ARMC6	635.42	0.702736	0.145294	-4.83664	1.32e-06	1.48e-05	4.82902	N.S.	389.275	0.745427	0.397158	-1.8769	0.0605313	0.189936	0.721393	N.S.
ARMC7	379.309	0.299525	0.0972894	-3.0787	0.00207908	0.00853467	2.06881	N.S.	683.089	0.241583	0.296759	-0.814072	0.415604	0.63495	0.197261	N.S.
ARMC8	2106.92	-0.320289	0.0640953	4.99708	5.82e-07	7.41e-06	5.13045	N.S.	2483.09	-0.546225	0.201832	2.70634	0.00680299	0.0418353	1.37846	N.S.
ARMC9	18.6499	-0.27844	0.342826	0.81219	0.416683	0.59683	0.22415	N.S.	78.8618	-0.26001	0.310758	0.836695	0.402764	0.623616	0.205083	N.S.
ARMCX1	63.1509	0.590195	0.219146	-2.69316	0.0070779	0.0243357	1.61376	N.S.	827.458	-0.0669382	0.132266	0.506089	0.612794	0.785176	0.105033	N.S.
ARMCX2	145.839	0.0293244	0.273715	-0.107135	0.914682	0.955209	0.0199016	N.S.	648.406	-0.163474	0.186286	0.877545	0.38019	0.604057	0.218922	N.S.
ARMCX3	921.263	-0.855578	0.176827	4.83851	1.31e-06	1.47e-05	4.83237	N.S.	1440.29	-0.154617	0.147601	1.04754	0.294853	0.520816	0.283316	N.S.
ARMCX4	370.852	0.548378	0.17414	-3.14906	0.00163797	0.00693577	2.15891	N.S.	1582.09	-0.62707	0.369662	1.69633	0.089823	0.247168	0.607008	N.S.
ARMCX5	380.055	-0.0503173	0.0884273	0.569024	0.56934	0.726254	0.138911	N.S.	2294.42	-0.14417	0.220783	0.652996	0.513759	0.715644	0.145303	N.S.
ARMH1	795.686	1.32267	0.220248	-6.00537	1.91e-09	5.54e-08	7.25641	Up-regulated	17.7179	1.27483	0.693599	-1.83799	0.0660636	0.202072	0.694495	N.S.
ARMH2	12.295	0.485374	0.533178	-0.91034	0.362643	0.542319	0.265745	N.S.	47.5809	0.558355	0.579574	-0.963389	0.335352	0.563527	0.249085	N.S.
ARMH3	1849.33	-0.0734236	0.0780283	0.940986	0.346712	0.525211	0.279666	N.S.	1101.81	0.25751	0.146677	-1.75562	0.0791533	0.227222	0.64355	N.S.
ARMH4	1.00753	-0.819405	1.33932	0.611806	0.540666	0.704619	0.152045	N.S.	26.2151	-0.504453	0.720823	0.699829	0.484034	0.692433	0.159622	N.S.
ARMT1	700.184	-1.22351	0.216681	5.6466	1.64e-08	3.37e-07	6.4728	Down-regulated	848.104	-0.3083	0.184789	1.66839	0.095239	0.256969	0.59012	N.S.
ARNT	2181.77	-0.33787	0.104565	3.2312	0.00123273	0.00543007	2.26519	N.S.	6117.36	-0.0534936	0.151273	0.353624	0.723621	0.854421	0.0683282	N.S.
ARPC1A	239.58	0.096354	0.122937	-0.783766	0.433178	0.611986	0.213259	N.S.	2040.99	0.0917184	0.186495	-0.491801	0.62286	0.790599	0.102044	N.S.
ARPC1B	418.192	0.421542	0.119417	-3.53	0.000415556	0.00209375	2.67908	N.S.	15368.4	0.370255	0.206555	-1.79253	0.0730484	0.215388	0.666778	N.S.
ARPC2	24220.6	-0.140758	0.0758521	1.85569	0.063498	0.147628	0.830831	N.S.	27868.5	0.0915076	0.117134	-0.781219	0.434674	0.652406	0.185482	N.S.
ARPC3	14168.7	-0.262553	0.104351	2.51605	0.011868	0.0375084	1.42587	N.S.	11522.7	-0.339557	0.133947	2.53501	0.0112444	0.0593762	1.22639	N.S.
ARPC4	2510.2	0.411837	0.101137	-4.07205	4.66e-05	0.000313119	3.50429	N.S.	7730.9	-0.112329	0.19173	0.585868	0.557964	0.747349	0.126476	N.S.
ARPC5	11073.2	-0.747209	0.166669	4.48319	7.35e-06	6.32e-05	4.19932	N.S.	10437.5	-0.559149	0.171284	3.26445	0.00109677	0.0109177	1.96187	N.S.
ARPC5L	1844.61	-0.110431	0.128179	0.861539	0.388941	0.570032	0.244101	N.S.	3426.25	-0.241542	0.232686	1.03806	0.299244	0.525437	0.27948	N.S.
ARPIN	709.009	-0.416257	0.549726	0.757209	0.448924	0.626144	0.203326	N.S.	263.644	0.0942448	0.344297	-0.273731	0.784291	0.89055	0.0503417	N.S.
ARPP19	4639.51	-0.884184	0.178501	4.95337	7.29e-07	8.98e-06	5.04694	N.S.	6191.02	-0.407944	0.214568	1.90124	0.0572707	0.183266	0.736917	N.S.
ARPP21	2.03457	1.65566	1.09132	-1.51712	0.129236	0.255717	0.59224	N.S.	16.7342	0.140839	0.655503	-0.214856	0.82988	0.916879	0.037688	N.S.
ARR3	13.7097	0.529667	0.376003	-1.40868	0.158931	0.299761	0.523225	N.S.	14.6639	0.679459	0.819385	-0.829231	0.406974	0.627595	0.202321	N.S.
ARRB1	3780.36	0.498676	0.165188	-3.01883	0.00253753	0.0100988	1.99573	N.S.	4096.44	-0.0527243	0.181475	0.290532	0.771409	0.882069	0.0544977	N.S.
ARRB2	12606.1	0.430338	0.121982	-3.52786	0.000418926	0.00210916	2.67589	N.S.	14217.7	0.271452	0.164225	-1.65292	0.0983465	0.262178	0.581404	N.S.
ARRDC1	1282.98	1.2451	0.183179	-6.79722	1.07e-11	8.97e-10	9.04697	Up-regulated	1971.49	0.470196	0.185624	-2.53305	0.0113075	0.0596024	1.22474	N.S.
ARRDC2	4604.6	0.583588	0.113937	-5.12202	3.02e-07	4.17e-06	5.38032	N.S.	4280.39	0.0554976	0.198144	-0.280087	0.77941	0.88738	0.0518902	N.S.
ARRDC3	5832.1	0.0347603	0.166344	-0.208966	0.834475	0.90845	0.0416988	N.S.	12851.8	-0.216542	0.271737	0.796881	0.42552	0.645129	0.190353	N.S.
ARRDC4	1163.5	0.0783115	0.210235	-0.372495	0.709524	0.829581	0.0811413	N.S.	1273.48	-0.344924	0.487807	0.707092	0.479509	0.688702	0.161968	N.S.
ARRDC5	117.551	0.41871	0.184094	-2.27443	0.02294	0.0646056	1.18973	N.S.	174.497	0.681588	0.385834	-1.76653	0.0773067	0.223746	0.650245	N.S.
ARSA	1900.5	1.20195	0.174987	-6.86879	6.48e-12	5.81e-10	9.23578	Up-regulated	1951.88	0.326374	0.172628	-1.89062	0.0586748	0.185767	0.731032	N.S.
ARSB	1025.78	-0.421517	0.179003	2.3548	0.0185327	0.0540941	1.26685	N.S.	1294.9	-0.126046	0.248367	0.507499	0.611804	0.784479	0.105419	N.S.
ARSD	802.757	0.0857531	0.166575	-0.514803	0.606691	0.753475	0.122931	N.S.	287.662	-0.0675983	0.268406	0.251851	0.801156	0.900176	0.0456727	N.S.
ARSG	593.785	0.152025	0.151297	-1.00481	0.314987	0.490997	0.308921	N.S.	424.759	0.319767	0.317485	-1.00719	0.313844	0.540845	0.266927	N.S.
ARSJ	2.87077	0.299117	0.8151	-0.36697	0.713642	0.831992	0.0798807	N.S.	18.2785	-0.31414	0.742809	0.422908	0.672362	0.823134	0.0845295	N.S.
ARSK	191.037	-0.370902	0.190758	1.94436	0.0518518	0.125417	0.901643	N.S.	175.594	-0.412657	0.224283	1.8399	0.0657836	0.201562	0.695592	N.S.
ART3	1.0307	-1.44689	1.74773	0.827868	0.407745	0.588294	0.230405	N.S.	27.2688	-0.224924	0.391528	0.574478	0.565644	0.752373	0.123567	N.S.
ARTN	4.1512	1.22717	0.770565	-1.59256	0.111259	0.227806	0.642435	N.S.	17.9651	0.294195	0.783805	-0.375343	0.707406	0.844541	0.0733794	N.S.
ARV1	406.153	-0.712731	0.140542	5.07129	3.95e-07	5.27e-06	5.27814	N.S.	461.027	-0.3445	0.194698	1.76941	0.0768259	0.222867	0.651954	N.S.
ARVCF	159.57	0.909564	0.300032	-3.03155	0.00243299	0.00974604	2.01117	N.S.	818.896	1.2557	0.264354	-4.75007	2.03e-06	8.48e-05	4.07156	Up-regulated
ASAH1	12834.3	-0.402685	0.155923	2.58259	0.00980607	0.0320009	1.49484	N.S.	4439.08	-0.629429	0.26613	2.36512	0.0180244	0.0819117	1.08665	N.S.
ASAP1	3444.66	-0.262634	0.116592	2.2526	0.0242847	0.0678268	1.1686	N.S.	4641.51	-0.389545	0.154662	2.51868	0.0117796	0.0612106	1.21317	N.S.
ASAP2	119.009	0.159024	0.246649	-0.644737	0.519098	0.686661	0.163257	N.S.	238.628	0.373276	0.330014	-1.13109	0.258017	0.479442	0.319264	N.S.
ASAP3	63.6676	0.660402	0.299233	-2.20698	0.0273151	0.0745864	1.12734	N.S.	106.947	-0.246772	0.253901	0.971923	0.331089	0.559389	0.252286	N.S.
ASB1	1479.54	0.155036	0.0755052	-2.05332	0.0400419	0.101901	0.991823	N.S.	2693.16	-0.296063	0.307348	0.963284	0.335405	0.563529	0.249084	N.S.
ASB13	510.223	0.468054	0.183952	-2.54444	0.0109453	0.0351038	1.45465	N.S.	68.8913	0.07738	0.443087	-0.174638	0.861364	0.933613	0.0298332	N.S.
ASB14	61.9035	0.059349	0.230401	-0.25759	0.796723	0.885007	0.0530535	N.S.	245	-0.550213	0.373649	1.47254	0.140875	0.330448	0.480897	N.S.
ASB16	58.1796	0.32886	0.241127	-1.36384	0.172617	0.318807	0.496473	N.S.	13.8673	0.208376	0.534412	-0.389917	0.696598	0.838414	0.0765417	N.S.
ASB2	120.665	-0.529093	0.174457	3.0328	0.00242295	0.00971015	2.01277	N.S.	151.222	-0.0399442	0.421447	0.0947787	0.924491	0.968456	0.01392	N.S.
ASB3	727.126	-0.21969	0.0951895	2.30792	0.0210036	0.0600283	1.22164	N.S.	661.264	0.165716	0.137678	-1.20366	0.228723	0.445898	0.350765	N.S.
ASB6	1125.42	0.509045	0.119099	-4.27415	1.92e-05	0.000145129	3.83825	N.S.	2290.8	0.0821558	0.176832	-0.464597	0.64222	0.803198	0.0951773	N.S.
ASB7	1244.03	-0.434917	0.0911642	4.7707	1.84e-06	1.95e-05	4.70894	N.S.	515.696	-0.708491	0.169709	4.17473	2.98e-05	0.000673165	3.17188	N.S.
ASB8	1360.95	-0.270565	0.069877	3.87201	0.00010794	0.000651523	3.18607	N.S.	1465.86	-0.200252	0.103277	1.93898	0.0525036	0.1724	0.763463	N.S.
ASCC1	700.547	-0.281387	0.0993413	2.83252	0.00461821	0.0168913	1.77234	N.S.	914.406	-0.0881982	0.24678	0.357396	0.720795	0.853069	0.0690156	N.S.
ASCC2	2768.81	0.302105	0.0832009	-3.63103	0.000282288	0.00149684	2.82483	N.S.	3540.09	0.332092	0.224144	-1.4816	0.138446	0.326672	0.485888	N.S.
ASCC3	2406.98	-0.411208	0.115889	3.5483	0.000387727	0.0019749	2.70445	N.S.	3278.78	-0.8037	0.157991	5.08702	3.64e-07	2.16e-05	4.66645	N.S.
ASCL2	125.161	0.888271	0.249555	-3.55941	0.000371682	0.00190214	2.72076	N.S.	83.1493	0.0516611	0.308936	-0.167223	0.867195	0.936817	0.028345	N.S.
ASF1A	724.235	-0.903777	0.158079	5.71725	1.08e-08	2.38e-07	6.62423	N.S.	1073.26	-0.665618	0.161701	4.11635	3.85e-05	0.000828198	3.08187	N.S.
ASF1B	209.5	-0.655183	0.130872	5.0063	5.55e-07	7.09e-06	5.14958	N.S.	1679.29	-0.00562763	0.327836	0.017166	0.986304	0.995068	0.00214743	N.S.
ASH1L	3486.81	-0.0896494	0.0810528	1.10606	0.2687	0.439497	0.357044	N.S.	8275.15	-0.348203	0.193897	1.79581	0.0725251	0.21442	0.668735	N.S.
ASH2L	1466.56	-0.435675	0.0987585	4.41152	1.03e-05	8.43e-05	4.07431	N.S.	1624.16	-0.256403	0.206107	1.24403	0.213488	0.42774	0.36882	N.S.
ASIC1	45.0302	0.935416	0.507153	-1.84444	0.0651184	0.150553	0.82231	N.S.	18.5824	1.34455	0.997651	-1.34772	0.177748	0.381074	0.418991	N.S.
ASIC3	98.0036	1.53908	0.235663	-6.53086	6.54e-11	3.66e-09	8.43598	Up-regulated	16.7576	1.06489	0.659462	-1.61478	0.106358	0.276118	0.558906	N.S.
ASIP	3.19371	0.320806	0.879915	-0.364587	0.71542	0.833276	0.0792114	N.S.	19.0462	0.71871	0.534551	-1.34451	0.178783	0.382731	0.417106	N.S.
ASL	411.347	0.996969	0.159512	-6.25011	4.1e-10	1.61e-08	7.79247	N.S.	664.399	-0.114929	0.213734	0.53772	0.59077	0.770923	0.112989	N.S.
ASNS	27.7311	-0.919046	0.359747	2.5547	0.0106279	0.0342092	1.46586	N.S.	701.37	-0.0230697	0.384892	0.0599381	0.952205	0.980334	0.00862599	N.S.
ASNSD1	576.449	-0.397026	0.128271	3.0952	0.00196677	0.00812673	2.09008	N.S.	1380.34	-0.406144	0.141699	2.86625	0.00415363	0.0294104	1.5315	N.S.
ASPH	797.623	0.130406	0.153292	-0.8507	0.394936	0.57585	0.239691	N.S.	1850.95	-0.639826	0.164055	3.90007	9.62e-05	0.00168458	2.77351	N.S.
ASPHD2	183.517	0.0406808	0.177372	-0.229353	0.818595	0.89858	0.0464433	N.S.	618.517	-0.957383	0.238171	4.01972	5.83e-05	0.00112444	2.94906	N.S.
ASPM	151.019	-2.86278	0.33113	8.64549	5.36e-18	7.62e-15	14.1182	Down-regulated	183.755	-1.12782	0.337827	3.33846	0.000842436	0.00895342	2.04801	Down-regulated
ASPSCR1	613.348	1.54422	0.202981	-7.60773	2.79e-14	8.56e-12	11.0674	Up-regulated	1173.32	0.502306	0.168999	-2.97225	0.00295629	0.0228005	1.64206	N.S.
ASRGL1	228.717	-0.174613	0.245262	0.711945	0.476499	0.650726	0.186602	N.S.	972.155	-1.706	0.231376	7.37325	1.67e-13	1.17e-10	9.93097	Down-regulated
ASTE1	440.028	-0.108229	0.120973	0.894652	0.370973	0.551216	0.258678	N.S.	486.439	-0.117517	0.294867	0.398543	0.69023	0.834574	0.0785354	N.S.
ASTL	34.7628	0.955114	0.363037	-2.6309	0.00851591	0.0284014	1.54666	N.S.	16.7005	-0.775141	1.3047	0.594113	0.552437	0.744014	0.128419	N.S.
ASTN2	33.4655	-0.483559	0.210952	2.29227	0.0218899	0.0621407	1.20662	N.S.	22.2717	3.1137	1.2672	-2.45715	0.0140043	0.068771	1.16259	N.S.
ASXL1	5738.7	0.10531	0.0787153	-1.33786	0.180942	0.329675	0.481914	N.S.	5031.84	-0.314511	0.265463	1.18477	0.23611	0.454902	0.342082	N.S.
ASXL2	2967.23	-0.33584	0.0933395	3.59805	0.000320616	0.00167411	2.77622	N.S.	7634.11	-0.155366	0.18962	0.819354	0.412584	0.632644	0.198841	N.S.
ASXL3	4.17475	-0.673714	1.05742	0.637127	0.524042	0.691111	0.160452	N.S.	9.86279	-1.14783	0.962798	1.19218	0.233189	0.451269	0.345565	N.S.
ATAD1	1380.97	-0.756272	0.125665	6.01815	1.76e-09	5.19e-08	7.28474	N.S.	2606.63	-0.265476	0.108345	2.45027	0.0142747	0.0695897	1.15745	N.S.
ATAD2	886.857	-0.829253	0.137359	6.03714	1.57e-09	4.76e-08	7.32281	N.S.	1727.89	-1.03551	0.209037	4.9537	7.28e-07	3.74e-05	4.42756	Down-regulated
ATAD2B	1263.84	-0.655519	0.10482	6.25378	4.01e-10	1.58e-08	7.80012	N.S.	3625.25	-0.394232	0.146414	2.69259	0.00708996	0.0430881	1.36564	N.S.
ATAD5	302.717	-0.615181	0.15489	3.97172	7.14e-05	0.000454893	3.34209	N.S.	456.195	-0.900388	0.243596	3.69623	0.000218821	0.00317498	2.49826	N.S.
ATAT1	274.914	0.141014	0.134405	-1.04917	0.294098	0.468334	0.329444	N.S.	831.357	0.493696	0.163434	-3.02076	0.00252142	0.0203191	1.69209	N.S.
ATE1	1414.79	-0.540249	0.119608	4.51684	6.28e-06	5.56e-05	4.25501	N.S.	1900.32	-0.447787	0.190004	2.35673	0.0184367	0.0832442	1.07965	N.S.
ATF1	1294.64	-0.746398	0.165817	4.50133	6.75e-06	5.89e-05	4.23019	N.S.	2572.73	-0.0665453	0.35312	0.188449	0.850525	0.927678	0.0326029	N.S.
ATF2	1944.43	-0.601681	0.139667	4.30797	1.65e-05	0.000126824	3.8968	N.S.	3213.37	-0.500108	0.117403	4.25973	2.05e-05	0.000499702	3.30129	N.S.
ATF3	887.391	0.537576	0.316474	-1.69864	0.0893862	0.19269	0.71514	N.S.	656.926	-0.179555	0.352188	0.509828	0.610172	0.78347	0.105977	N.S.
ATF4	14927.8	0.863632	0.168673	-5.12016	3.05e-07	4.2e-06	5.3767	N.S.	24075.2	0.0287657	0.239993	-0.119861	0.904593	0.957069	0.0190567	N.S.
ATF5	419.1	-0.196534	0.17218	1.14145	0.253684	0.421548	0.375152	N.S.	610.397	0.45099	0.260247	-1.73293	0.0831079	0.234896	0.629124	N.S.
ATF6	2920.67	-0.314672	0.104086	3.02318	0.00250136	0.00997406	2.00113	N.S.	4861.77	-0.459617	0.126297	3.63917	0.000273522	0.00376092	2.42471	N.S.
ATF6B	4535.47	0.453929	0.0973843	-4.66121	3.14e-06	3.08e-05	4.51085	N.S.	8298.02	0.214985	0.0954006	-2.2535	0.0242277	0.100568	0.997541	N.S.
ATF7	1030.64	-0.307851	0.112701	2.73157	0.0063034	0.0220517	1.65656	N.S.	3939.66	0.494756	0.17649	-2.80331	0.00505815	0.0342706	1.46508	N.S.
ATF7IP	6782.35	-0.149562	0.119588	1.25065	0.211064	0.368809	0.433198	N.S.	9015.86	-0.224155	0.155305	1.44332	0.148929	0.341919	0.466077	N.S.
ATF7IP2	966.757	-0.0275528	0.165102	0.166883	0.867462	0.927961	0.0324703	N.S.	755.868	0.275628	0.211416	-1.30372	0.192329	0.401805	0.395985	N.S.
ATG10	196.44	0.107291	0.13232	-0.810842	0.417456	0.597652	0.223551	N.S.	235.178	-0.627518	0.234742	2.67322	0.00751266	0.0449891	1.34689	N.S.
ATG101	224.68	0.71548	0.221989	-3.22305	0.00126834	0.00555523	2.2553	N.S.	991.843	-0.147527	0.1554	0.949335	0.34245	0.569833	0.244252	N.S.
ATG12	2094.54	-0.500724	0.10172	4.92258	8.54e-07	1.02e-05	4.99124	N.S.	2509.17	-0.558606	0.108976	5.12597	2.96e-07	1.87e-05	4.72879	N.S.
ATG13	3395.22	-0.052235	0.0640849	0.815091	0.41502	0.595148	0.225375	N.S.	6618.3	-0.227713	0.237908	0.957144	0.338494	0.566311	0.246945	N.S.
ATG14	920.921	0.0329204	0.0886242	-0.37146	0.710295	0.83005	0.0808958	N.S.	2305.64	-0.17142	0.276351	0.620299	0.535061	0.731552	0.135755	N.S.
ATG16L1	2306.39	0.163283	0.112432	-1.45229	0.146421	0.281641	0.550304	N.S.	2833.14	0.0944691	0.16159	-0.584622	0.558802	0.748009	0.126093	N.S.
ATG16L2	7446.78	0.650375	0.144829	-4.49063	7.1e-06	6.14e-05	4.21197	N.S.	2391.85	0.576672	0.2334	-2.47075	0.0134829	0.0670148	1.17383	N.S.
ATG2A	1324.78	1.31341	0.242138	-5.42423	5.82e-08	1.01e-06	5.99468	Up-regulated	2842.78	-0.201192	0.193068	1.04208	0.297375	0.523523	0.281064	N.S.
ATG2B	2574.6	-0.315535	0.119342	2.64396	0.00819431	0.0274884	1.56085	N.S.	4341.09	-0.559643	0.172444	3.24536	0.00117304	0.011444	1.94142	N.S.
ATG3	3878	-0.464651	0.129266	3.59452	0.000324985	0.0016943	2.77101	N.S.	3808.63	-0.515797	0.207246	2.48882	0.0128169	0.0645431	1.19015	N.S.
ATG4A	716.957	-0.602174	0.108692	5.54016	3.02e-08	5.8e-07	6.23678	N.S.	545.828	-0.0862384	0.219575	0.392751	0.694504	0.837352	0.0770918	N.S.
ATG4B	2170.97	0.870597	0.146969	-5.92368	3.15e-09	8.44e-08	7.07342	N.S.	2234.39	0.295885	0.127911	-2.31321	0.0207113	0.0905187	1.04326	N.S.
ATG4C	587.674	-0.639507	0.189904	3.36753	0.000758459	0.00356477	2.44797	N.S.	565.44	0.205799	0.33453	-0.615188	0.538431	0.734318	0.134116	N.S.
ATG4D	547.058	1.29966	0.218623	-5.94477	2.77e-09	7.57e-08	7.12099	Up-regulated	630.776	0.153673	0.31607	-0.486199	0.626826	0.79345	0.10048	N.S.
ATG5	1486.11	-0.379239	0.0975263	3.88859	0.00010083	0.000614235	3.21167	N.S.	1822.29	-0.363279	0.125675	2.89061	0.00384494	0.0277013	1.5575	N.S.
ATG7	1163.85	-0.0925072	0.185975	0.497416	0.618896	0.763263	0.117326	N.S.	696.61	0.117733	0.290049	-0.405908	0.68481	0.831024	0.0803865	N.S.
ATG9A	979.736	0.240933	0.129042	-1.86709	0.0618889	0.144572	0.839917	N.S.	3506.06	0.075249	0.18753	-0.401264	0.688226	0.833467	0.0791115	N.S.
ATG9B	110.625	0.677086	0.248423	-2.72553	0.0064198	0.0224038	1.64968	N.S.	402.993	0.501215	0.351772	-1.42483	0.154207	0.349994	0.45594	N.S.
ATIC	1631.41	-0.29279	0.0941614	3.10944	0.0018744	0.00778382	2.10881	N.S.	2965.63	-0.0696012	0.174301	0.399316	0.689661	0.834458	0.0785954	N.S.
ATL2	1061.28	-0.337894	0.12036	2.80735	0.00499503	0.0180762	1.74289	N.S.	1658.68	-0.123848	0.210081	0.589524	0.55551	0.745423	0.127597	N.S.
ATL3	2262.33	-0.662083	0.195462	3.38727	0.000705929	0.00334524	2.47557	N.S.	5660.38	-0.562235	0.210099	2.67604	0.00744969	0.0447337	1.34936	N.S.
ATM	16926.8	-0.443918	0.134857	3.29178	0.000995564	0.00452257	2.34461	N.S.	10606.1	-0.414594	0.178057	2.32843	0.0198891	0.0878413	1.0563	N.S.
ATMIN	3263.65	-0.398395	0.0974263	4.08919	4.33e-05	0.000293925	3.53176	N.S.	3546.37	-0.349069	0.118084	2.95611	0.00311544	0.0236775	1.62566	N.S.
ATN1	1535.88	1.21839	0.158741	-7.67535	1.65e-14	5.57e-12	11.2541	Up-regulated	1202.19	0.683791	0.273455	-2.50056	0.0123997	0.0632381	1.19902	N.S.
ATOH8	77.0784	0.961386	0.478816	-2.00784	0.0446604	0.11111	0.954246	N.S.	8.91643	0.310821	0.9624	-0.322964	0.746722	0.868407	0.0612767	N.S.
ATOX1	624.392	0.264119	0.119448	-2.21117	0.0270243	0.0740019	1.13076	N.S.	1144	0.000937644	0.222066	-0.00422237	0.996631	0.999015	0.000427965	N.S.
ATP10A	1855.65	0.173054	0.140465	-1.23201	0.217947	0.377393	0.423206	N.S.	5760.06	0.222508	0.162854	-1.36631	0.171842	0.373244	0.428007	N.S.
ATP10D	1236.01	-0.47828	0.12777	3.7433	0.000181619	0.00102266	2.99027	N.S.	2689.87	-0.234309	0.175733	1.33333	0.182425	0.387622	0.411591	N.S.
ATP11A	3775.94	-0.10337	0.120894	0.855046	0.392526	0.573481	0.241481	N.S.	3429.94	-0.389013	0.208918	1.86204	0.0625979	0.194198	0.711754	N.S.
ATP11AUN	2.075	2.19506	1.44851	-1.51539	0.129674	0.256429	0.591033	N.S.	152.916	-0.118871	0.321175	0.370113	0.711298	0.846935	0.07215	N.S.
ATP11B	5433.92	-0.582258	0.126029	4.62004	3.84e-06	3.66e-05	4.43691	N.S.	6314.74	-0.557207	0.122922	4.53302	5.81e-06	0.000188816	3.72396	N.S.
ATP11C	1457.69	-0.567391	0.106043	5.3506	8.77e-08	1.44e-06	5.8426	N.S.	2201.8	-0.563567	0.14076	4.00375	6.23e-05	0.00118501	2.92628	N.S.
ATP13A1	2759.98	0.669976	0.153508	-4.36445	1.27e-05	0.000101159	3.995	N.S.	8868.51	0.272953	0.145801	-1.8721	0.061193	0.19116	0.718603	N.S.
ATP13A2	1105.96	1.1124	0.183571	-6.05978	1.36e-09	4.26e-08	7.37045	Up-regulated	4233.88	0.388297	0.188199	-2.06322	0.0390914	0.140381	0.852691	N.S.
ATP13A3	3302.11	-0.854101	0.177094	4.82287	1.42e-06	1.57e-05	4.80454	N.S.	6211.64	-0.960317	0.210147	4.56973	4.88e-06	0.000165522	3.78114	N.S.
ATP1A1	6414.64	-0.0878072	0.0937886	0.936224	0.349158	0.527673	0.277635	N.S.	13787.3	-0.281085	0.173387	1.62114	0.104988	0.273977	0.562285	N.S.
ATP1A3	30.5786	0.027367	0.349119	-0.0783889	0.937519	0.967647	0.0142831	N.S.	927.074	-0.232254	0.304042	0.763888	0.444934	0.660211	0.180317	N.S.
ATP1B1	187.193	-0.263134	0.258268	1.01884	0.308278	0.48342	0.315676	N.S.	153.631	-0.237003	0.415907	0.569847	0.568781	0.754422	0.122386	N.S.
ATP1B3	3347.39	-0.629311	0.140212	4.4883	7.18e-06	6.19e-05	4.20819	N.S.	3802.85	-0.227223	0.212825	1.06765	0.285678	0.510916	0.29165	N.S.
ATP23	228.601	-0.12856	0.15121	0.850208	0.39521	0.576186	0.239437	N.S.	532.39	0.114575	0.258905	-0.442535	0.658102	0.813327	0.0897347	N.S.
ATP2A1	29.0833	0.340865	0.285488	-1.19397	0.232488	0.395723	0.402609	N.S.	38.8484	0.651875	0.436212	-1.4944	0.135072	0.321861	0.492332	N.S.
ATP2A2	6020.64	-0.357272	0.0800354	4.46393	8.05e-06	6.84e-05	4.16498	N.S.	12214.4	-0.38255	0.198359	1.92857	0.0537839	0.175393	0.755988	N.S.
ATP2A3	10115.9	0.934529	0.174875	-5.34397	9.09e-08	1.48e-06	5.82958	N.S.	40697	0.0185575	0.145455	-0.127582	0.898479	0.953735	0.0205725	N.S.
ATP2B1	4153.56	-0.267952	0.127516	2.10132	0.0356128	0.0926275	1.03326	N.S.	6180.42	-0.410122	0.140393	2.92125	0.00348626	0.0257811	1.5887	N.S.
ATP2B4	9370.88	-0.497174	0.162792	3.05405	0.00225776	0.00915956	2.03813	N.S.	21368.2	0.223632	0.273094	-0.818882	0.412854	0.632751	0.198767	N.S.
ATP2C1	2760.26	-0.551644	0.102501	5.38184	7.37e-08	1.24e-06	5.90657	N.S.	2891.37	-0.358636	0.229381	1.56349	0.117936	0.294883	0.530351	N.S.
ATP5F1A	12484.1	-0.213885	0.0794199	2.69309	0.00707924	0.0243372	1.61373	N.S.	21125.7	0.0679129	0.110874	-0.612523	0.540192	0.735352	0.133504	N.S.
ATP5F1B	16529.6	-0.162797	0.0841285	1.9351	0.0529786	0.127597	0.894158	N.S.	11859.7	-0.0721295	0.137585	0.524256	0.600101	0.777532	0.109282	N.S.
ATP5F1C	4585.97	-0.32193	0.105775	3.04355	0.00233805	0.00941502	2.02618	N.S.	4406.71	-0.103169	0.136375	0.756508	0.449345	0.663876	0.177913	N.S.
ATP5F1D	543.149	1.59953	0.27508	-5.81477	6.07e-09	1.46e-07	6.83475	Up-regulated	1121.11	0.772541	0.163559	-4.72331	2.32e-06	9.32e-05	4.03041	N.S.
ATP5F1E	7784.99	0.560251	0.123189	-4.54788	5.42e-06	4.94e-05	4.30628	N.S.	4092.43	0.566151	0.19552	-2.89561	0.00378422	0.0273453	1.56312	N.S.
ATP5IF1	810.193	0.227065	0.0942382	-2.40948	0.0159753	0.0478072	1.32051	N.S.	1374.48	0.290094	0.194393	-1.49231	0.135619	0.322443	0.491547	N.S.
ATP5MC1	1124.86	0.177621	0.0990528	-1.7932	0.0729412	0.164253	0.784487	N.S.	879.011	0.298524	0.16797	-1.77725	0.0755274	0.220299	0.656988	N.S.
ATP5MC2	6965.19	0.358654	0.101368	-3.53814	0.00040295	0.00204204	2.68994	N.S.	12236.5	0.302569	0.179798	-1.68283	0.0924076	0.252043	0.598525	N.S.
ATP5MC3	2892.95	0.0119573	0.0865323	-0.138183	0.890096	0.940208	0.0267762	N.S.	1564.13	0.219386	0.137073	-1.6005	0.109488	0.281148	0.551065	N.S.
ATP5ME	310.927	0.965672	0.191125	-5.05257	4.36e-07	5.74e-06	5.24146	N.S.	805.881	0.603557	0.207386	-2.91032	0.00361063	0.0263619	1.57902	N.S.
ATP5MF	825.735	-0.112604	0.0889215	1.26633	0.205396	0.361194	0.442259	N.S.	1698.72	0.27816	0.176309	-1.57768	0.114638	0.289599	0.538203	N.S.
ATP5MG	1181.15	-0.353715	0.13076	2.70508	0.00682881	0.0235994	1.6271	N.S.	2750.64	0.0483743	0.174117	-0.277827	0.781145	0.888751	0.0512199	N.S.
ATP5PB	5417.12	-0.260558	0.0887851	2.93471	0.00333863	0.0127426	1.89474	N.S.	5363.83	-0.285387	0.12933	2.20666	0.0273379	0.109426	0.960879	N.S.
ATP5PD	1832.4	0.206929	0.115795	-1.78704	0.0739313	0.165888	0.780185	N.S.	2377.78	-0.102262	0.142487	0.717694	0.472946	0.683645	0.165169	N.S.
ATP5PO	905.596	0.129259	0.0685299	-1.88616	0.0592729	0.139681	0.854864	N.S.	6939.15	-0.224348	0.222263	1.00938	0.312792	0.539769	0.267792	N.S.
ATP6AP1	4509.91	0.297466	0.0899673	-3.30638	0.000945091	0.0043305	2.36346	N.S.	6911.92	0.00926072	0.154855	-0.0598027	0.952313	0.980388	0.00860222	N.S.
ATP6AP2	8169.22	-0.395671	0.141397	2.79829	0.00513741	0.0185035	1.73275	N.S.	4879.78	-0.241263	0.170534	1.41475	0.157143	0.353762	0.451289	N.S.
ATP6V0A1	1510.95	0.119496	0.160147	-0.746168	0.455566	0.631883	0.199363	N.S.	3484.16	0.0210651	0.246819	-0.0853464	0.931986	0.971238	0.0126742	N.S.
ATP6V0A2	1561.97	-0.339501	0.0968784	3.5044	0.00045763	0.00228316	2.64146	N.S.	826.861	-0.412036	0.20331	2.02664	0.0426993	0.149316	0.825894	N.S.
ATP6V0B	4412.53	0.623207	0.117499	-5.30394	1.13e-07	1.8e-06	5.74533	N.S.	2890.44	-0.0663972	0.143348	0.463187	0.64323	0.803695	0.0949087	N.S.
ATP6V0C	45.3096	1.85723	0.300642	-6.17755	6.51e-10	2.35e-08	7.62816	Up-regulated	12926.9	0.370303	0.231699	-1.5982	0.109998	0.282005	0.549743	N.S.
ATP6V0D1	4134.35	0.198146	0.148503	-1.33428	0.182111	0.331001	0.480171	N.S.	3181.36	-0.353754	0.156607	2.25887	0.0238914	0.0996653	1.00146	N.S.
ATP6V0E1	6269.49	-0.14006	0.0930463	1.50527	0.132254	0.260391	0.584373	N.S.	5114.08	0.0461877	0.213073	-0.216769	0.828388	0.916219	0.0380006	N.S.
ATP6V1A	2839.33	-0.911875	0.197287	4.62207	3.8e-06	3.63e-05	4.44069	N.S.	1588.23	-1.04989	0.255266	4.11292	3.91e-05	0.000837509	3.07701	Down-regulated
ATP6V1B2	9031.76	-0.624479	0.187419	3.332	0.000862239	0.00399553	2.39843	N.S.	4470.19	-0.328203	0.402532	0.815344	0.414875	0.634388	0.197645	N.S.
ATP6V1C1	1825.19	-0.573404	0.135482	4.23233	2.31e-05	0.000170267	3.76887	N.S.	2623.87	-0.379937	0.154447	2.45998	0.0138943	0.0684411	1.16468	N.S.
ATP6V1C2	57.064	-0.0391488	0.24393	0.160492	0.872493	0.930726	0.0311781	N.S.	52.1218	0.235478	0.33333	-0.706439	0.479915	0.689004	0.161778	N.S.
ATP6V1D	1230.08	-0.640506	0.118459	5.40697	6.41e-08	1.1e-06	5.95861	N.S.	1233.82	-0.538877	0.236941	2.27431	0.0229475	0.0969457	1.01347	N.S.
ATP6V1E1	3526.63	-0.321131	0.105683	3.03864	0.00237649	0.00954519	2.02022	N.S.	4693.4	-0.333246	0.144876	2.30021	0.021436	0.0925077	1.03382	N.S.
ATP6V1F	1365.2	0.876606	0.141323	-6.20285	5.54e-10	2.07e-08	7.68305	N.S.	4470.13	0.0110712	0.15548	-0.0712069	0.943233	0.976122	0.010496	N.S.
ATP6V1G1	4723.88	-0.0419437	0.0800903	0.523705	0.600484	0.749459	0.125252	N.S.	9670.57	0.0104202	0.121971	-0.085432	0.931918	0.971238	0.0126742	N.S.
ATP6V1G2	44.9865	-0.0445395	0.280524	0.158773	0.873848	0.931252	0.0309328	N.S.	47.3688	0.820185	0.381675	-2.14891	0.0316417	0.121301	0.916135	N.S.
ATP6V1H	942.451	-0.259622	0.0870796	2.98143	0.00286905	0.0112021	1.9507	N.S.	1265.27	-0.504999	0.205563	2.45667	0.0140232	0.0688445	1.16213	N.S.
ATP7A	685.722	-0.720405	0.130186	5.53365	3.14e-08	5.95e-07	6.22555	N.S.	990.79	-0.533931	0.137981	3.86959	0.000109021	0.00185567	2.7315	N.S.
ATP7B	55.7847	-0.0581847	0.225148	0.258429	0.796076	0.884802	0.053154	N.S.	185.527	0.401059	0.373732	-1.07312	0.283218	0.508274	0.293902	N.S.
ATP8A1	4699.08	-0.582151	0.15423	3.77456	0.000160292	0.000916716	3.03776	N.S.	3771.57	-0.252338	0.152649	1.65307	0.0983172	0.262139	0.581468	N.S.
ATP8A2	66.8624	0.0404007	0.268421	-0.150512	0.88036	0.934965	0.0292044	N.S.	77.8125	0.781336	1.22446	-0.638107	0.523404	0.722394	0.141226	N.S.
ATP8B1	40.7625	-0.0338387	0.275044	0.12303	0.902083	0.947254	0.0235334	N.S.	148.218	-1.66123	0.50385	3.29708	0.000976948	0.0100317	1.99863	Down-regulated
ATP8B2	7514.08	0.152799	0.13639	-1.12031	0.262581	0.432421	0.364093	N.S.	9105.15	0.38777	0.180691	-2.14605	0.0318693	0.121961	0.913778	N.S.
ATP8B3	148.86	0.231042	0.18826	-1.22725	0.219728	0.379557	0.420723	N.S.	119.421	0.356382	0.373046	-0.955328	0.339412	0.567137	0.246312	N.S.
ATP8B4	546.146	-0.330002	0.224167	1.47213	0.140986	0.273595	0.562893	N.S.	453.449	-0.444978	0.32004	1.39038	0.164413	0.36348	0.43952	N.S.
ATP9A	259.844	-0.1429	0.259423	0.550839	0.581744	0.734928	0.133755	N.S.	83.315	-0.839233	0.67756	1.23861	0.215489	0.430675	0.36585	N.S.
ATP9B	863.149	0.267381	0.109741	-2.43648	0.0148309	0.0449957	1.34683	N.S.	1256.84	0.114344	0.202569	-0.564471	0.572434	0.757791	0.12045	N.S.
ATPAF1	1300.96	-0.430962	0.104677	4.11706	3.84e-05	0.000265159	3.57649	N.S.	940.659	-0.116505	0.16526	0.704981	0.480822	0.689407	0.161524	N.S.
ATPAF2	452.093	0.664667	0.110773	-6.00024	1.97e-09	5.67e-08	7.24615	N.S.	1430.21	0.098377	0.152668	-0.644384	0.519327	0.7193	0.14309	N.S.
ATPSCKMT	255.861	-0.559392	0.148265	3.77293	0.000161345	0.000921955	3.03529	N.S.	177.63	0.158265	0.370533	-0.427128	0.669286	0.82121	0.0855458	N.S.
ATR	2542.32	-0.402665	0.100895	3.99094	6.58e-05	0.000423657	3.37299	N.S.	2851.97	-0.372847	0.157965	2.36032	0.0182594	0.0826345	1.08284	N.S.
ATRAID	2070.27	0.177756	0.0871255	-2.04023	0.0413271	0.104581	0.980546	N.S.	1840.36	0.242142	0.176868	-1.36905	0.170982	0.372068	0.429377	N.S.
ATRIP	430.653	0.0769443	0.108678	-0.708003	0.478943	0.652843	0.185191	N.S.	690.609	-0.55492	0.37288	1.4882	0.136699	0.323939	0.489537	N.S.
ATRN	1985.84	-0.00674828	0.106399	0.0634243	0.949429	0.974022	0.0114314	N.S.	1423.95	-0.19791	0.167276	1.18314	0.236755	0.455549	0.341465	N.S.
ATRNL1	2.4286	1.16802	1.28922	-0.90599	0.364941	0.54467	0.263866	N.S.	177.199	-1.18765	0.528553	2.24698	0.0246414	0.101781	0.992334	N.S.
ATRX	4348.97	-0.646166	0.126343	5.11436	3.15e-07	4.32e-06	5.36489	N.S.	8928.48	-0.653942	0.126115	5.18529	2.16e-07	1.42e-05	4.84882	N.S.
ATXN1	2324.14	-0.529741	0.152649	3.47032	0.000519844	0.00255161	2.59319	N.S.	3311.26	-0.193343	0.161708	1.19563	0.231841	0.44983	0.346952	N.S.
ATXN10	2523.65	-0.380127	0.0862464	4.40746	1.05e-05	8.57e-05	4.06701	N.S.	3656	0.101714	0.130069	-0.782002	0.434214	0.652061	0.185712	N.S.
ATXN1L	3844.52	0.209883	0.151031	-1.38966	0.164632	0.308062	0.511362	N.S.	7921.68	-0.323435	0.266362	1.21427	0.224646	0.441776	0.354798	N.S.
ATXN2	1046.55	0.0177739	0.0896156	-0.198334	0.842783	0.913536	0.0392743	N.S.	3413.47	0.194443	0.158396	-1.22758	0.219605	0.43535	0.361161	N.S.
ATXN2L	5994.47	0.42107	0.0966495	-4.35667	1.32e-05	0.000104481	3.98096	N.S.	13095	0.278371	0.166876	-1.66814	0.0952887	0.257024	0.590027	N.S.
ATXN3	1085.72	-0.526721	0.145699	3.61514	0.000300188	0.00157904	2.80161	N.S.	1490.48	-0.203332	0.14242	1.42769	0.15338	0.348952	0.457234	N.S.
ATXN7	2966.08	-0.0397013	0.11395	0.34841	0.727533	0.841637	0.0748752	N.S.	8778.48	-0.277127	0.214956	1.28923	0.197319	0.407943	0.389401	N.S.
ATXN7L1	1033.69	0.0185569	0.116215	-0.159678	0.873135	0.931116	0.030996	N.S.	3287.22	0.0448751	0.126813	-0.353869	0.723437	0.854357	0.0683604	N.S.
ATXN7L2	407.019	0.69406	0.205112	-3.38381	0.000714877	0.00338171	2.47086	N.S.	487.96	0.518408	0.163417	-3.1723	0.00151237	0.013849	1.85858	N.S.
ATXN7L3	4607.69	0.46939	0.0940386	-4.99147	5.99e-07	7.59e-06	5.11987	N.S.	6918.93	-0.0180385	0.110392	0.163404	0.870201	0.938557	0.0275394	N.S.
ATXN7L3B	3296.32	-0.0844764	0.0768793	1.09882	0.271848	0.443063	0.353535	N.S.	6933.63	0.08219	0.148332	-0.554096	0.579513	0.761948	0.118075	N.S.
AUH	351.403	-0.245498	0.125685	1.95328	0.0507864	0.123229	0.909285	N.S.	466.439	-0.00286241	0.176398	0.016227	0.987053	0.995367	0.00201682	N.S.
AUNIP	22.0143	-0.441732	0.287911	1.53426	0.124965	0.249146	0.603546	N.S.	129.532	-1.56773	0.48162	3.25513	0.00113342	0.0111504	1.95271	Down-regulated
AUP1	6170.16	0.401205	0.0905461	-4.43095	9.38e-06	7.82e-05	4.10658	N.S.	83.0472	-0.296059	0.300159	0.986342	0.323965	0.551877	0.258158	N.S.
AURKA	97.2143	-1.67997	0.212948	7.8891	3.04e-15	1.61e-12	11.7926	Down-regulated	95.6914	0.0273529	0.36348	-0.0752529	0.940014	0.975371	0.0108303	N.S.
AURKAIP1	793.239	1.13504	0.195664	-5.80099	6.59e-09	1.56e-07	6.80745	Up-regulated	877.814	0.56773	0.156535	-3.62685	0.000286899	0.0039052	2.40836	N.S.
AURKB	66.812	-1.33431	0.260224	5.12756	2.94e-07	4.07e-06	5.39085	Down-regulated	412.6	0.410981	0.313783	-1.30976	0.190276	0.398912	0.399123	N.S.
AURKC	22.1316	0.112994	0.369163	-0.306081	0.759543	0.860608	0.0651948	N.S.	27.6241	2.77483	0.547419	-5.06893	4e-07	2.3e-05	4.63768	Up-regulated
AUTS2	797.888	0.497079	0.257041	-1.93385	0.0531319	0.127921	0.893058	N.S.	3638.08	0.711806	0.307534	-2.31456	0.0206369	0.0903058	1.04428	N.S.
AVEN	286.134	-0.237858	0.123397	1.92757	0.053908	0.129317	0.888344	N.S.	705.309	0.318498	0.194156	-1.64042	0.100918	0.267053	0.573403	N.S.
AVIL	128.212	-0.0196324	0.129391	0.151729	0.8794	0.934404	0.0294653	N.S.	199.854	-0.122197	0.394107	0.310059	0.756516	0.874315	0.058332	N.S.
AVL9	2234.35	-0.276801	0.0843218	3.28268	0.00102825	0.00464684	2.33284	N.S.	1531.61	-0.382931	0.260698	1.46887	0.141868	0.331844	0.479066	N.S.
AVPI1	98.6417	1.0587	0.355234	-2.98028	0.00287985	0.0112312	1.94957	Up-regulated	129.613	0.213075	0.321038	-0.663708	0.506877	0.710726	0.148298	N.S.
AVPR2	48.401	1.71593	0.327259	-5.24334	1.58e-07	2.39e-06	5.62131	Up-regulated	28.4951	0.312317	0.508494	-0.614201	0.539083	0.734677	0.133903	N.S.
AXIN1	2094.15	1.04083	0.171626	-6.06455	1.32e-09	4.15e-08	7.38182	Up-regulated	5746.27	0.507731	0.150832	-3.36621	0.00076209	0.00828974	2.08146	N.S.
AXIN2	342.761	1.1296	0.292965	-3.85574	0.000115379	0.000690103	3.16109	Up-regulated	406.605	0.26578	0.364579	-0.729004	0.465999	0.678588	0.168394	N.S.
AXL	56.2421	-0.977938	0.387428	2.52418	0.0115968	0.0368389	1.43369	N.S.	122.514	0.105447	0.43111	-0.244594	0.806771	0.903615	0.0440168	N.S.
AZI2	768.46	-0.428437	0.154401	2.77483	0.00552303	0.0196655	1.70629	N.S.	1170.9	-0.492811	0.176728	2.78853	0.00529475	0.0353787	1.45126	N.S.
AZIN1	5017.95	-0.589205	0.121409	4.85305	1.22e-06	1.38e-05	4.85983	N.S.	6413.94	-0.402859	0.0955695	4.21535	2.49e-05	0.000588369	3.23035	N.S.
AZIN2	140.364	1.06209	0.207337	-5.12254	3.01e-07	4.16e-06	5.38098	Up-regulated	45.0878	0.4331	0.40309	-1.07445	0.282621	0.507663	0.294424	N.S.
AZU1	19.8705	1.13141	0.385521	-2.93476	0.00333805	0.0127426	1.89474	Up-regulated	511.056	0.276703	0.463316	-0.597224	0.550358	0.742763	0.12915	N.S.
B2M	354766	-0.413336	0.102421	4.03564	5.45e-05	0.000358913	3.44501	N.S.	313851	-0.129046	0.162953	0.791919	0.428408	0.647709	0.18862	N.S.
B3GALNT1	33.0039	-0.266156	0.499954	0.532362	0.594476	0.74462	0.128065	N.S.	200.779	-0.16902	0.430647	0.392479	0.694704	0.837352	0.0770918	N.S.
B3GALNT2	394.495	-0.484394	0.171846	2.81877	0.00482084	0.0175257	1.75633	N.S.	1228.2	0.0192996	0.155231	-0.124329	0.901055	0.955	0.0199968	N.S.
B3GALT4	280.699	0.657941	0.140707	-4.67596	2.93e-06	2.91e-05	4.53614	N.S.	635.889	-0.202654	0.189605	1.06882	0.285151	0.510493	0.29201	N.S.
B3GALT6	377.415	0.450666	0.144282	-3.1235	0.00178714	0.00747235	2.12654	N.S.	364.774	0.827334	0.18935	-4.36934	1.25e-05	0.000335884	3.47381	N.S.
B3GAT2	59.5613	-0.423206	0.309273	1.36839	0.17119	0.316887	0.499095	N.S.	194.941	0.361549	0.253998	-1.42343	0.154612	0.350496	0.455317	N.S.
B3GAT3	1139.67	1.17602	0.190141	-6.185	6.21e-10	2.28e-08	7.64291	Up-regulated	1510.72	0.46308	0.222757	-2.07886	0.0376302	0.136611	0.864514	N.S.
B3GLCT	348.315	-0.127913	0.189217	0.676014	0.499032	0.670125	0.173844	N.S.	2747.52	0.307043	0.150897	-2.03479	0.0418722	0.147067	0.832486	N.S.
B3GNT2	1501.9	-0.247834	0.152118	1.62922	0.103266	0.21536	0.666834	N.S.	4293.47	-0.0915232	0.224093	0.408417	0.682968	0.830072	0.0808844	N.S.
B3GNT7	252.92	0.992287	0.472825	-2.09864	0.035849	0.0930985	1.03106	N.S.	1305.72	-0.630372	0.364844	1.72778	0.084027	0.23662	0.625948	N.S.
B3GNT8	43.5645	1.13233	0.375033	-3.01928	0.00253377	0.0100896	1.99612	Up-regulated	86.371	0.144427	0.39779	-0.363073	0.71655	0.850284	0.0704361	N.S.
B3GNT9	42.7041	0.557957	0.291454	-1.91439	0.0555705	0.132718	0.877069	N.S.	168.581	0.330465	0.246754	-1.33925	0.180489	0.384818	0.414745	N.S.
B3GNTL1	365.252	0.593181	0.150025	-3.95387	7.69e-05	0.000486318	3.31308	N.S.	356	0.995436	0.1525	-6.52746	6.69e-11	1.64e-08	7.78644	N.S.
B4GALNT3	80.4638	1.24893	0.432953	-2.88468	0.00391815	0.0146543	1.83404	Up-regulated	391.272	-0.291855	0.267436	1.09131	0.275136	0.498599	0.302248	N.S.
B4GALNT4	54.1485	2.0185	0.461348	-4.37524	1.21e-05	9.73e-05	4.01197	Up-regulated	30.2839	1.12647	0.554973	-2.02977	0.0423803	0.148407	0.828546	N.S.
B4GALT1	5208.8	-0.252811	0.0987533	2.56003	0.0104663	0.0338004	1.47108	N.S.	9887.12	-0.638584	0.230916	2.76545	0.0056845	0.0370958	1.43068	N.S.
B4GALT2	90.5477	-0.214211	0.247532	0.865387	0.386827	0.567888	0.245737	N.S.	365.475	0.0353063	0.194217	-0.181788	0.855749	0.930852	0.0311194	N.S.
B4GALT3	1882.19	0.173849	0.115044	-1.51116	0.130749	0.257992	0.588393	N.S.	1909.73	0.362263	0.168613	-2.14849	0.0316746	0.121374	0.915873	N.S.
B4GALT4	619.757	-0.271021	0.105619	2.56603	0.010287	0.0333089	1.47744	N.S.	437.665	-0.374704	0.289479	1.29441	0.195525	0.406238	0.391219	N.S.
B4GALT5	2871.33	-0.598619	0.18428	3.24841	0.00116051	0.00515719	2.28759	N.S.	1139.12	-0.110868	0.253045	0.438134	0.661289	0.815606	0.0885198	N.S.
B4GALT6	147.608	-0.13581	0.288776	0.470294	0.638145	0.777034	0.10956	N.S.	11.9452	-0.197605	0.781714	0.252785	0.800435	0.899882	0.0458145	N.S.
B4GALT7	559.36	0.861627	0.143451	-6.00641	1.9e-09	5.51e-08	7.25846	N.S.	682.874	0.32445	0.149083	-2.1763	0.029533	0.115276	0.93826	N.S.
B4GAT1	139.69	0.0878514	0.17279	-0.508427	0.611154	0.756838	0.120997	N.S.	176.06	0.302454	0.192542	-1.57084	0.116219	0.292166	0.53437	N.S.
B9D1	27.0464	-0.311079	0.279673	1.11229	0.266012	0.436448	0.360067	N.S.	24.6189	1.00286	0.584018	-1.71718	0.0859472	0.240259	0.61932	N.S.
B9D2	132.905	1.30802	0.233644	-5.59838	2.16e-08	4.33e-07	6.36392	Up-regulated	350.196	0.571954	0.226436	-2.5259	0.0115401	0.0603764	1.21913	N.S.
BAALC	13.0846	0.472961	0.52322	-0.903943	0.366026	0.545878	0.262904	N.S.	11.2262	-1.85775	0.669228	2.77596	0.00550393	0.0362197	1.44105	Down-regulated
BAAT	2.82012	0.99389	1.01319	-0.980955	0.326615	0.503751	0.297784	N.S.	40.431	0.020533	0.444754	-0.0461671	0.963177	0.986068	0.00609316	N.S.
BABAM1	613.805	0.633437	0.121464	-5.21501	1.84e-07	2.72e-06	5.56513	N.S.	3340.18	0.456176	0.229299	-1.98944	0.046653	0.158911	0.798846	N.S.
BABAM2	976.648	-0.134935	0.109576	1.23143	0.218162	0.377669	0.422889	N.S.	2248.96	-0.0397757	0.205866	0.193211	0.846793	0.925927	0.0334231	N.S.
BACE1	206.142	0.0477649	0.162426	-0.294072	0.768703	0.866045	0.0624596	N.S.	410.542	0.323814	0.294183	-1.10072	0.271018	0.494342	0.305972	N.S.
BACH1	4971.72	-0.533121	0.160521	3.32119	0.000896333	0.00413437	2.38359	N.S.	4426.28	-0.773586	0.167917	4.60697	4.09e-06	0.000143822	3.84218	N.S.
BACH2	1508.89	0.769683	0.20634	-3.73016	0.000191356	0.00107069	2.97034	N.S.	6158.38	0.280633	0.299984	-0.935494	0.349534	0.575849	0.239691	N.S.
BAD	80.2687	2.1997	0.376534	-5.84196	5.16e-09	1.27e-07	6.89729	Up-regulated	196.167	0.15292	0.181743	-0.84141	0.400118	0.621159	0.206797	N.S.
BAG1	2329.6	0.0567852	0.089664	-0.633311	0.526531	0.693147	0.159175	N.S.	1189.95	0.165989	0.146461	-1.13334	0.257073	0.478377	0.320229	N.S.
BAG2	163.66	-0.30279	0.1616	1.8737	0.0609718	0.142986	0.844707	N.S.	163.567	-0.655002	0.245167	2.67165	0.00754789	0.045079	1.34603	N.S.
BAG3	439.314	0.927091	0.215401	-4.30403	1.68e-05	0.000128737	3.8903	N.S.	575.079	0.328911	0.215299	-1.52769	0.126589	0.309225	0.509725	N.S.
BAG4	481.89	-0.392892	0.154372	2.5451	0.0109247	0.035046	1.45536	N.S.	861.194	-0.652932	0.161085	4.05335	5.05e-05	0.00101103	2.99524	N.S.
BAG5	1868.28	-0.108802	0.12434	0.875037	0.381554	0.562471	0.2499	N.S.	1813.14	-0.418309	0.157465	2.65653	0.00789499	0.0462864	1.33455	N.S.
BAG6	6810.53	0.41265	0.0912017	-4.52459	6.05e-06	5.39e-05	4.26804	N.S.	10146.1	0.179343	0.133677	-1.34162	0.179719	0.383865	0.415821	N.S.
BAHCC1	170.552	0.879357	0.228573	-3.84716	0.000119496	0.000712444	3.14725	N.S.	86.1453	0.619364	0.258246	-2.39835	0.0164691	0.0769053	1.11404	N.S.
BAHD1	1135.01	0.429753	0.108035	-3.97789	6.95e-05	0.00044461	3.35202	N.S.	2283.51	0.153249	0.191167	-0.801653	0.422754	0.642527	0.192108	N.S.
BAIAP2	263.59	1.08104	0.263285	-4.10598	4.03e-05	0.000276008	3.55908	Up-regulated	494.976	-0.192067	0.357224	0.537666	0.590807	0.770923	0.112989	N.S.
BAIAP2L2	48.6937	1.09963	0.259775	-4.23301	2.31e-05	0.000169889	3.76983	Up-regulated	96.8333	0.815496	0.48902	-1.66761	0.0953923	0.257225	0.589688	N.S.
BAIAP3	376.023	1.97476	0.339983	-5.80842	6.31e-09	1.51e-07	6.82174	Up-regulated	1347.82	0.677317	0.343479	-1.97193	0.0486176	0.163546	0.786361	N.S.
BAK1	1347.62	-0.0701384	0.139012	0.504549	0.613875	0.758978	0.119771	N.S.	1999.97	-0.187369	0.188413	0.994459	0.32	0.547273	0.261796	N.S.
BAMBI	28.9639	-0.0050475	0.37276	0.0135409	0.989196	0.993684	0.00275151	N.S.	42.986	0.739922	0.716109	-1.03325	0.301486	0.527607	0.277689	N.S.
BANF1	2086.2	0.0221646	0.0796792	-0.278174	0.780879	0.874547	0.0582168	N.S.	4125.22	0.52971	0.341879	-1.54941	0.121284	0.300425	0.522264	N.S.
BANK1	2569.68	-0.43862	0.213913	2.05047	0.040319	0.10249	0.989319	N.S.	8430.54	-1.04489	0.2483	4.20816	2.57e-05	0.000602554	3.22	Down-regulated
BANP	492.29	0.925091	0.143584	-6.44284	1.17e-10	5.89e-09	8.2301	N.S.	2045.82	0.534685	0.242668	-2.20336	0.0275691	0.110076	0.958307	N.S.
BAP1	3477.51	0.651963	0.110703	-5.88928	3.88e-09	9.97e-08	7.00137	N.S.	5407.7	0.011002	0.158957	-0.0692139	0.944819	0.97658	0.0102921	N.S.
BARD1	261.345	-0.628931	0.18138	3.46748	0.000525366	0.00257403	2.58939	N.S.	182.519	-0.494283	0.25399	1.94607	0.0516462	0.170507	0.768258	N.S.
BASP1	653.823	-0.194536	0.178482	1.08995	0.275735	0.447266	0.349434	N.S.	1452.18	-0.0442942	0.22816	0.194137	0.846069	0.92547	0.0336377	N.S.
BATF	457.692	0.43899	0.184172	-2.38359	0.0171449	0.0507173	1.29484	N.S.	443.461	-0.248793	0.223552	1.11291	0.265748	0.488528	0.311111	N.S.
BATF2	83.4293	-1.47128	0.338752	4.34322	1.4e-05	0.00011028	3.9575	Down-regulated	55.1446	-1.14511	0.621935	1.8412	0.0655918	0.201118	0.69655	N.S.
BATF3	146.619	0.778289	0.211855	-3.67369	0.000239073	0.00129462	2.88786	N.S.	241.402	0.326904	0.36292	-0.900762	0.367715	0.592641	0.227208	N.S.
BAX	2099.91	0.678529	0.112371	-6.03832	1.56e-09	4.73e-08	7.325	N.S.	2224.69	0.331307	0.149189	-2.22073	0.0263695	0.106838	0.971276	N.S.
BAZ1A	5001.31	-0.530766	0.100949	5.25776	1.46e-07	2.23e-06	5.65163	N.S.	8118.33	-0.760825	0.123188	6.17611	6.57e-10	1.2e-07	6.91919	N.S.
BAZ1B	3916.24	-0.314669	0.0635433	4.95205	7.34e-07	9.02e-06	5.04477	N.S.	7698.69	-0.351527	0.131913	2.66483	0.0077027	0.0455906	1.34112	N.S.
BAZ2A	9157.59	0.0346514	0.0941394	-0.368086	0.712809	0.831422	0.0801783	N.S.	14336.8	-0.438269	0.224376	1.95328	0.0507859	0.168552	0.773265	N.S.
BAZ2B	1551.58	-0.229642	0.162937	1.40939	0.158719	0.299466	0.523652	N.S.	906.942	-0.987718	0.224744	4.39487	1.11e-05	0.000306249	3.51392	N.S.
BBC3	227.598	1.37552	0.237613	-5.7889	7.08e-09	1.66e-07	6.78071	Up-regulated	801.585	0.201479	0.249133	-0.808721	0.418676	0.638093	0.195116	N.S.
BBIP1	742.371	-0.177016	0.140004	1.26436	0.206099	0.362172	0.441085	N.S.	353.362	-0.143309	0.254516	0.563066	0.57339	0.758337	0.120138	N.S.
BBOF1	80.134	-0.241897	0.193475	1.25028	0.211198	0.368947	0.433036	N.S.	383.951	0.056199	0.210892	-0.266483	0.789867	0.893462	0.0489241	N.S.
BBS1	20.9189	0.401871	0.29917	-1.34329	0.179179	0.327234	0.485141	N.S.	568.741	0.0621925	0.218579	-0.284531	0.776004	0.885239	0.0529394	N.S.
BBS10	223.552	-0.661891	0.209429	3.16046	0.0015752	0.00670254	2.17376	N.S.	193.012	-0.106412	0.275132	0.386768	0.698928	0.84007	0.0756848	N.S.
BBS12	63.4235	-0.68099	0.213189	3.1943	0.00140169	0.00605872	2.21762	N.S.	201.337	-0.880806	0.590066	1.49272	0.135509	0.322327	0.491704	N.S.
BBS2	1099.12	0.247777	0.111612	-2.21998	0.0264204	0.0725984	1.13907	N.S.	453.019	-0.193742	0.354651	0.54629	0.584867	0.766353	0.115571	N.S.
BBS4	592.682	0.00964927	0.0976191	-0.0988462	0.92126	0.959027	0.0181693	N.S.	294.789	0.0426024	0.227198	-0.187512	0.851259	0.928031	0.0324377	N.S.
BBS5	28.6621	1.27966	0.330432	-3.87269	0.000107641	0.000650008	3.18708	Up-regulated	150.091	-0.409999	0.365796	1.12084	0.262356	0.484352	0.314839	N.S.
BBS7	370.038	-0.691348	0.14344	4.81978	1.44e-06	1.59e-05	4.79852	N.S.	976.498	-0.486441	0.31234	1.55741	0.119374	0.297378	0.526691	N.S.
BBS9	543.681	0.0407068	0.106969	-0.380548	0.703539	0.824831	0.0836348	N.S.	696.037	-0.245837	0.276663	0.88858	0.374229	0.598386	0.223019	N.S.
BBX	2860.52	-0.191638	0.0942386	2.03354	0.0419981	0.105921	0.975019	N.S.	5475.96	-0.431487	0.185109	2.331	0.0197535	0.08744	1.05829	N.S.
BCAP29	22.854	-0.459624	0.318483	1.44316	0.148974	0.285508	0.544382	N.S.	2398.16	-0.660885	0.15738	4.19929	2.68e-05	0.000618445	3.2087	N.S.
BCAP31	4695.73	0.154648	0.0614527	-2.51654	0.0118512	0.0374671	1.42635	N.S.	3951.12	0.513283	0.225857	-2.2726	0.0230503	0.0972399	1.01216	N.S.
BCAR1	0.975806	2.958	1.88715	-1.56744	0.117012	0.236998	0.625254	N.S.	13.1028	0.51177	0.645392	-0.79296	0.427801	0.647425	0.18881	N.S.
BCAR3	57.5303	-1.17812	0.362603	3.24907	0.00115784	0.00514722	2.28843	Down-regulated	105.633	-1.06772	0.392432	2.72076	0.00651311	0.0405857	1.39163	Down-regulated
BCAS2	1024.72	-0.31291	0.133207	2.34905	0.0188213	0.0548003	1.26122	N.S.	1075.51	-0.104249	0.148136	0.703738	0.481596	0.690235	0.161003	N.S.
BCAS3	644.751	-0.000875079	0.112489	0.00777926	0.993793	0.996523	0.00151258	N.S.	1535.56	0.162834	0.13767	-1.18278	0.236896	0.455669	0.341351	N.S.
BCAS4	299.791	0.547719	0.234547	-2.33522	0.0195322	0.0564985	1.24796	N.S.	165.454	-0.0245807	0.200245	0.122753	0.902303	0.955852	0.0196094	N.S.
BCAT1	569.786	-1.10472	0.284089	3.88865	0.000100803	0.000614207	3.21169	Down-regulated	1687.13	-0.447501	0.289219	1.54727	0.121798	0.301242	0.521084	N.S.
BCAT2	352.904	0.657442	0.147406	-4.46007	8.19e-06	6.94e-05	4.15838	N.S.	489.623	0.576501	0.156116	-3.69277	0.000221825	0.0032109	2.49337	N.S.
BCCIP	1395.88	-0.344833	0.105863	3.25734	0.00112461	0.00502593	2.29878	N.S.	2151.87	-0.18801	0.138142	1.36099	0.173518	0.375374	0.425536	N.S.
BCDIN3D	107.864	-0.0965801	0.181225	0.53293	0.594082	0.744249	0.128282	N.S.	916.041	-0.312891	0.122544	2.55329	0.0106709	0.0572062	1.24256	N.S.
BCKDHA	5.74518	0.502581	0.491061	-1.02346	0.306091	0.481278	0.317604	N.S.	694.389	0.132093	0.216339	-0.610581	0.541477	0.736294	0.132949	N.S.
BCKDHB	410.867	-0.401433	0.135222	2.96871	0.00299056	0.0115944	1.93575	N.S.	326.06	0.123958	0.268539	-0.4616	0.644368	0.804374	0.0945418	N.S.
BCKDK	1146.49	0.502143	0.150623	-3.33377	0.000856779	0.00397295	2.40089	N.S.	1828.95	0.475336	0.204588	-2.32338	0.0201589	0.0887118	1.05202	N.S.
BCL10	850.013	0.10952	0.16823	-0.651014	0.515038	0.683566	0.16522	N.S.	1119.71	0.12003	0.278091	-0.431621	0.666017	0.81874	0.0868539	N.S.
BCL11A	698.102	0.186658	0.150198	-1.24275	0.21396	0.372567	0.428795	N.S.	1222.73	-0.0885588	0.259512	0.341251	0.732914	0.859554	0.0657266	N.S.
BCL11B	5308.48	0.0984521	0.180001	-0.546953	0.584411	0.736935	0.132571	N.S.	14914.3	0.590015	0.178295	-3.3092	0.000935615	0.00968973	2.01369	N.S.
BCL2	4715.65	0.0278143	0.156708	-0.177491	0.859123	0.923282	0.0346658	N.S.	9870.53	-0.494382	0.322325	1.5338	0.125079	0.3069	0.513004	N.S.
BCL2A1	1919.26	-0.30766	0.212287	1.44927	0.147263	0.282991	0.548227	N.S.	992.378	-0.0883996	0.228016	0.38769	0.698246	0.839708	0.0758717	N.S.
BCL2L1	1245.28	0.126803	0.139462	-0.909232	0.363227	0.543042	0.265167	N.S.	2892.76	0.677158	0.379799	-1.78294	0.0745959	0.218523	0.660502	N.S.
BCL2L11	1658.28	-0.656959	0.0965452	6.80468	1.01e-11	8.62e-10	9.06435	N.S.	6188.63	-0.745323	0.151735	4.91201	9.01e-07	4.41e-05	4.35584	N.S.
BCL2L12	194.64	0.90467	0.165716	-5.45916	4.78e-08	8.56e-07	6.06766	N.S.	839.923	0.191149	0.234302	-0.815827	0.414599	0.634156	0.197804	N.S.
BCL2L13	2529.65	-0.0913411	0.117029	0.780497	0.435098	0.613897	0.211905	N.S.	2953.64	0.0510575	0.176558	-0.289183	0.772441	0.882847	0.0541145	N.S.
BCL2L14	21.5914	-1.35281	0.578497	2.33848	0.0193622	0.0560969	1.25106	N.S.	39.9091	-1.77981	0.838625	2.12229	0.0338131	0.126727	0.89713	N.S.
BCL2L15	49.9205	-0.518745	0.304415	1.70407	0.0883673	0.190982	0.719008	N.S.	46.2568	-0.301623	0.521754	0.578094	0.563201	0.750974	0.124375	N.S.
BCL3	834.843	1.33466	0.22792	-5.8558	4.75e-09	1.18e-07	6.92768	Up-regulated	1763.68	-0.162996	0.271675	0.599966	0.548529	0.741774	0.129728	N.S.
BCL6	3170.99	0.359418	0.17793	-2.02	0.0433834	0.108546	0.964387	N.S.	4025.23	0.183826	0.253759	-0.724412	0.468813	0.680448	0.167205	N.S.
BCL7A	453.455	0.244983	0.211482	-1.15841	0.246696	0.41227	0.384819	N.S.	2013.93	-0.821952	0.267528	3.0724	0.00212343	0.017877	1.7477	N.S.
BCL7B	2055.16	0.607167	0.125067	-4.85472	1.21e-06	1.37e-05	4.86292	N.S.	4844.41	-0.0965731	0.206618	0.467398	0.640215	0.802655	0.095471	N.S.
BCL7C	429.006	0.971731	0.16251	-5.9795	2.24e-09	6.34e-08	7.19817	N.S.	1653.15	0.301131	0.140846	-2.13801	0.0325158	0.123549	0.908161	N.S.
BCL9	517.851	0.136489	0.130124	-1.04892	0.294217	0.468394	0.329389	N.S.	1900.04	0.113319	0.237384	-0.477366	0.633101	0.797551	0.0982416	N.S.
BCL9L	3846.36	1.18856	0.210551	-5.645	1.65e-08	3.4e-07	6.4691	Up-regulated	13563	0.413872	0.190907	-2.16793	0.0301642	0.117143	0.931285	N.S.
BCLAF1	9392.55	-0.178951	0.0933326	1.91735	0.0551938	0.131944	0.879609	N.S.	14561.6	-0.351083	0.152692	2.29929	0.0214887	0.0926282	1.03326	N.S.
BCLAF3	609.033	-0.407483	0.153619	2.65255	0.00798852	0.0269016	1.57022	N.S.	365.45	-0.301946	0.148465	2.03379	0.0419723	0.147301	0.831796	N.S.
BCO2	55.3792	0.113422	0.253728	-0.447022	0.65486	0.788675	0.103102	N.S.	23.9711	0.0026613	0.576143	-0.00461916	0.996314	0.998811	0.000516474	N.S.
BCOR	1702.59	-0.193257	0.104621	1.84721	0.0647161	0.14988	0.824257	N.S.	2668.42	-0.712491	0.150143	4.74542	2.08e-06	8.64e-05	4.06364	N.S.
BCORL1	434.879	0.59365	0.143191	-4.14587	3.39e-05	0.00023732	3.62467	N.S.	1186.83	0.429944	0.338367	-1.27065	0.203855	0.415511	0.381417	N.S.
BCR	3403.3	0.70926	0.178566	-3.97197	7.13e-05	0.000454622	3.34235	N.S.	1834.52	0.624494	0.202693	-3.08098	0.00206318	0.0175505	1.75571	N.S.
BCS1L	759.86	0.580186	0.112502	-5.15713	2.51e-07	3.56e-06	5.44909	N.S.	474.736	0.632155	0.3664	-1.72531	0.0844708	0.237642	0.624077	N.S.
BDH1	494.02	0.526033	0.175558	-2.99634	0.00273241	0.0107478	1.96868	N.S.	1012	0.568332	0.332501	-1.70926	0.0874023	0.243053	0.6143	N.S.
BDH2	391.702	-0.257114	0.160363	1.60333	0.108862	0.224275	0.649218	N.S.	772.198	-0.610516	0.149484	4.08415	4.42e-05	0.000921424	3.03554	N.S.
BDP1	3336.78	-0.421119	0.116083	3.62775	0.000285903	0.00151333	2.82007	N.S.	5231.88	-0.629997	0.207005	3.04339	0.00233932	0.0192213	1.71622	N.S.
BECN1	2785.24	0.0495749	0.101274	-0.489512	0.62448	0.767347	0.115008	N.S.	2514.28	-0.156919	0.141677	1.10758	0.268044	0.490953	0.30896	N.S.
BEND3	61.4753	-0.297002	0.177106	1.67698	0.093547	0.199479	0.700103	N.S.	85.2566	-0.241363	0.257354	0.937864	0.348314	0.57479	0.24049	N.S.
BEND4	108.492	-0.778484	0.239327	3.2528	0.00114273	0.00508927	2.29334	N.S.	22.9831	-0.495332	0.645691	0.767135	0.443001	0.658961	0.181141	N.S.
BEND5	72.1978	0.874227	0.258157	-3.38642	0.000708119	0.00335385	2.47446	N.S.	439.621	0.387963	0.249833	-1.55289	0.12045	0.299212	0.524021	N.S.
BEND6	9.01504	0.630617	0.525368	-1.20034	0.230009	0.392642	0.406003	N.S.	149.199	-0.975825	0.262786	3.71338	0.00020451	0.00300952	2.5215	N.S.
BEND7	18.8155	-0.0386843	0.477722	0.0809765	0.935461	0.966557	0.0147726	N.S.	586.663	0.404432	0.483004	-0.837327	0.402409	0.623466	0.205187	N.S.
BEST1	529.685	-0.0368072	0.181125	0.203215	0.838967	0.910789	0.0405821	N.S.	57.5568	0.00215714	0.291805	-0.00739242	0.994102	0.998062	0.000842426	N.S.
BET1	560.96	-0.951639	0.184899	5.14682	2.65e-07	3.73e-06	5.42871	N.S.	213.467	-0.135089	0.304511	0.443626	0.657313	0.812981	0.0899198	N.S.
BET1L	1720.38	0.175211	0.0786078	-2.22892	0.0258189	0.071301	1.1469	N.S.	1180.04	-0.0270188	0.114057	0.236888	0.812744	0.908209	0.0418142	N.S.
BEX1	7.85669	1.13328	0.67291	-1.68415	0.0921521	0.197158	0.705186	N.S.	592.33	0.192832	0.434946	-0.443346	0.657515	0.813116	0.0898474	N.S.
BEX2	342.116	0.48045	0.184475	-2.60442	0.00920292	0.0303368	1.51803	N.S.	112.074	0.301589	0.494346	-0.610077	0.541811	0.736638	0.132746	N.S.
BEX3	384.375	0.798313	0.241994	-3.2989	0.000970653	0.00442952	2.35364	N.S.	174.704	0.210664	0.29253	-0.720146	0.471435	0.682396	0.165964	N.S.
BEX4	882.098	0.110544	0.175625	-0.629431	0.529067	0.695019	0.158003	N.S.	834.627	0.277148	0.261829	-1.05851	0.289824	0.515451	0.287812	N.S.
BFAR	1842.28	-0.203013	0.0979872	2.07184	0.0382807	0.0980932	1.00836	N.S.	1524.53	0.212948	0.141616	-1.5037	0.132658	0.31861	0.49674	N.S.
BFSP2	11.7198	0.0672889	0.439062	-0.153256	0.878196	0.933661	0.0298107	N.S.	24.2002	-1.3461	0.569259	2.36466	0.0180466	0.0819665	1.08636	N.S.
BGLAP	5.08259	0.0110147	0.705379	-0.0156153	0.987541	0.99313	0.0029939	N.S.	58.7014	-0.000784951	0.425827	0.00184336	0.998529	0.999438	0.000244232	N.S.
BHLHA15	64.3211	-1.71243	0.460015	3.72255	0.000197221	0.00109793	2.95943	Down-regulated	275.233	0.819362	0.591601	-1.38499	0.166055	0.365733	0.436835	N.S.
BHLHE40	4276.79	0.61361	0.212042	-2.89381	0.00380597	0.0142802	1.84527	N.S.	10671.4	-0.530847	0.245778	2.15986	0.0307835	0.119101	0.924085	N.S.
BHLHE41	88.2998	-2.40672	0.37007	6.50343	7.85e-11	4.23e-09	8.37339	Down-regulated	653.887	-1.3657	0.218788	6.2421	4.32e-10	8.84e-08	7.05378	Down-regulated
BICD1	370.248	-0.188691	0.137265	1.37465	0.16924	0.314355	0.502579	N.S.	316.278	-0.0106537	0.206159	0.0516772	0.958786	0.983771	0.00710578	N.S.
BICD2	3295.4	0.0617047	0.103045	-0.598814	0.549297	0.7112	0.148008	N.S.	3824.56	-0.279929	0.147864	1.89315	0.0583386	0.185177	0.732412	N.S.
BICDL1	1654	0.370086	0.168426	-2.19732	0.0279974	0.0761263	1.11847	N.S.	3378.88	-0.421032	0.28621	1.47106	0.141275	0.330952	0.480235	N.S.
BICRA	533.017	1.00446	0.185934	-5.40224	6.58e-08	1.13e-06	5.94855	Up-regulated	2844.18	0.745236	0.177814	-4.19109	2.78e-05	0.000637868	3.19527	N.S.
BICRAL	3431.19	-0.187799	0.118377	1.58645	0.112637	0.229987	0.638296	N.S.	5889.82	0.145711	0.292478	-0.498193	0.618348	0.788218	0.103354	N.S.
BID	2129.61	0.281253	0.14198	-1.98094	0.0475983	0.116976	0.931905	N.S.	3581.5	-0.0434873	0.124343	0.349736	0.726537	0.856352	0.0673475	N.S.
BIK	21.7855	-0.69126	0.476571	1.45049	0.146923	0.282479	0.549014	N.S.	179.265	0.561497	0.319128	-1.75947	0.078497	0.225957	0.645974	N.S.
BIN1	2868.72	0.686782	0.163072	-4.21153	2.54e-05	0.00018457	3.73384	N.S.	3910.75	0.45736	0.14684	-3.11468	0.00184145	0.0161001	1.79317	N.S.
BIN2	18584.1	0.0446497	0.0829073	-0.538549	0.590198	0.740895	0.130243	N.S.	28479	0.348849	0.133753	-2.60817	0.00910288	0.0511528	1.29113	N.S.
BIN3	893.41	0.455724	0.115359	-3.95049	7.8e-05	0.00049232	3.30775	N.S.	1589.42	-0.280419	0.174214	1.60963	0.107479	0.278013	0.555935	N.S.
BIRC2	3281.55	-0.687048	0.116141	5.91564	3.31e-09	8.76e-08	7.05735	N.S.	5185.78	-0.475317	0.141097	3.36872	0.00075518	0.00824514	2.0838	N.S.
BIRC3	6179.59	-0.120009	0.155332	0.772597	0.439761	0.618054	0.208974	N.S.	4872.68	-1.07099	0.254402	4.20981	2.56e-05	0.000600568	3.22144	Down-regulated
BIRC5	74.6099	-1.7153	0.33396	5.13626	2.8e-07	3.91e-06	5.40824	Down-regulated	228.969	0.406033	0.454179	-0.893994	0.371325	0.595854	0.22486	N.S.
BIRC6	7925.45	-0.599417	0.11326	5.2924	1.21e-07	1.9e-06	5.72094	N.S.	12732.7	-0.727255	0.144177	5.04419	4.55e-07	2.54e-05	4.59435	N.S.
BIVM	251.264	-0.690101	0.222295	3.10444	0.00190642	0.00790307	2.1022	N.S.	457.858	-0.0931927	0.226153	0.412078	0.680282	0.827892	0.0820263	N.S.
BLCAP	2507.96	0.0680635	0.0621116	-1.09583	0.273155	0.444336	0.352289	N.S.	4139.55	0.254468	0.155331	-1.63823	0.101374	0.267694	0.572361	N.S.
BLK	1185.12	0.305924	0.23805	-1.28513	0.198748	0.352584	0.452737	N.S.	3369.94	0.127407	0.237516	-0.536414	0.591672	0.771253	0.112803	N.S.
BLM	302.408	-0.912243	0.128409	7.10417	1.21e-12	1.42e-10	9.84724	N.S.	1414.01	-0.460724	0.199971	2.30395	0.0212255	0.0919215	1.03658	N.S.
BLMH	1338.44	-0.406301	0.10267	3.95734	7.58e-05	0.000480192	3.31859	N.S.	2746.87	-0.109098	0.13959	0.781562	0.434472	0.652227	0.185601	N.S.
BLNK	634.6	-0.229262	0.183598	1.24871	0.21177	0.36954	0.432339	N.S.	1455.48	-0.482541	0.218943	2.20396	0.0275274	0.10996	0.958767	N.S.
BLOC1S1	358.994	0.253519	0.121329	-2.08953	0.0366605	0.0947334	1.0235	N.S.	1703.58	0.345442	0.181817	-1.89994	0.0574405	0.183622	0.736075	N.S.
BLOC1S2	2011.73	-0.460964	0.128062	3.59953	0.000318797	0.00166558	2.77844	N.S.	3913.83	-0.558237	0.20394	2.73725	0.00619543	0.0391806	1.40693	N.S.
BLOC1S3	374.103	0.156326	0.128789	-1.21382	0.224817	0.385925	0.413497	N.S.	317.416	0.286292	0.242907	-1.17861	0.238555	0.456773	0.340299	N.S.
BLOC1S4	367.636	0.280367	0.106882	-2.62314	0.00871226	0.0289633	1.53815	N.S.	630.008	0.222769	0.146163	-1.52411	0.127481	0.310499	0.50794	N.S.
BLOC1S5	478.45	-0.746872	0.137795	5.42017	5.95e-08	1.03e-06	5.98593	N.S.	398.824	-0.787273	0.295104	2.66778	0.00763535	0.0453381	1.34354	N.S.
BLOC1S6	3190.19	-0.641702	0.139621	4.59602	4.31e-06	4.04e-05	4.39313	N.S.	2101.74	-0.60733	0.208388	2.91442	0.00356345	0.0261647	1.58228	N.S.
BLVRA	2199.56	-0.332792	0.161459	2.06115	0.039289	0.100249	0.998921	N.S.	848.496	-0.204645	0.332794	0.614932	0.5386	0.734427	0.134051	N.S.
BLVRB	1142.64	1.06708	0.243778	-4.37726	1.2e-05	9.66e-05	4.0151	Up-regulated	891.41	0.982649	0.483013	-2.03442	0.0419096	0.147169	0.832185	N.S.
BLZF1	674.197	-0.600373	0.11922	5.03583	4.76e-07	6.2e-06	5.20769	N.S.	798.591	-0.901204	0.319684	2.81905	0.00481664	0.0329599	1.48201	N.S.
BMF	1964.81	0.0246984	0.135656	-0.182067	0.85553	0.921364	0.0355689	N.S.	2971.84	0.269471	0.309904	-0.869533	0.384556	0.607666	0.216335	N.S.
BMI1	1499.19	-0.711712	0.282417	2.52008	0.0117329	0.0371838	1.42965	N.S.	1970.03	-0.193284	0.1522	1.26993	0.204108	0.415679	0.381242	N.S.
BMP1	306.223	1.14412	0.170406	-6.71407	1.89e-11	1.38e-09	8.86094	Up-regulated	108.191	-0.00308817	0.293345	0.0105274	0.9916	0.997444	0.00111156	N.S.
BMP2	3.428	1.46859	0.891864	-1.64665	0.0996298	0.209555	0.678703	N.S.	18.5825	-0.358792	0.781287	0.459232	0.646067	0.805525	0.0939211	N.S.
BMP2K	667.433	-0.213495	0.147902	1.44348	0.148884	0.285375	0.544584	N.S.	4630.12	-0.738286	0.15229	4.84789	1.25e-06	5.69e-05	4.24493	N.S.
BMP6	318.531	0.316383	0.28778	-1.09939	0.271599	0.442772	0.35382	N.S.	485.53	1.00822	0.615541	-1.63794	0.101434	0.267705	0.572343	N.S.
BMP8B	225.28	-0.455185	0.212547	2.14157	0.0322279	0.085384	1.06862	N.S.	82.2637	-0.162983	0.329933	0.493988	0.621315	0.789883	0.102437	N.S.
BMPR1A	337.774	-0.0674662	0.192078	0.351244	0.725405	0.840209	0.0756127	N.S.	1382.76	-0.350294	0.169251	2.06966	0.0384839	0.138857	0.857432	N.S.
BMPR1B	1.12792	2.32758	1.63559	-1.42308	0.154713	0.293857	0.531864	N.S.	403.298	-0.789994	0.616334	1.28176	0.199926	0.410936	0.386226	N.S.
BMPR2	1737.86	-0.698709	0.16852	4.14614	3.38e-05	0.000237101	3.62507	N.S.	4595.27	-1.03097	0.172493	5.97687	2.27e-09	3.54e-07	6.45065	Down-regulated
BMS1	1850.68	-0.233348	0.0796727	2.92883	0.00340237	0.0129566	1.88751	N.S.	769.272	-0.128908	0.172233	0.74845	0.454189	0.668483	0.17491	N.S.
BMT2	892.625	-0.472045	0.192508	2.45208	0.0142034	0.0433892	1.36262	N.S.	1174.03	-0.57286	0.200982	2.85031	0.00436773	0.0303962	1.51718	N.S.
BMX	0.988929	-1.03942	1.72919	0.601103	0.547771	0.709931	0.148784	N.S.	70.0659	0.11344	0.637346	-0.177988	0.858733	0.932254	0.030466	N.S.
BNC2	113.872	0.243732	0.380498	-0.640562	0.521807	0.689085	0.161727	N.S.	89.5409	-0.357555	0.351014	1.01863	0.308377	0.535584	0.271173	N.S.
BNIP1	330.549	0.0725098	0.186593	-0.388599	0.697573	0.820461	0.0859421	N.S.	352.125	-0.304757	0.258472	1.17907	0.23837	0.456773	0.340299	N.S.
BNIP2	5286.37	-0.598515	0.141032	4.24381	2.2e-05	0.000162892	3.7881	N.S.	3380.29	-0.495119	0.203225	2.43631	0.014838	0.0715817	1.1452	N.S.
BNIP3	608.21	-0.0959337	0.133045	0.721063	0.470871	0.645424	0.190155	N.S.	163.046	0.959142	0.303639	-3.15883	0.00158406	0.0143487	1.84319	N.S.
BNIP3L	4668.99	-0.483097	0.163071	2.96249	0.0030516	0.0118056	1.92791	N.S.	8069.53	0.922698	0.539495	-1.7103	0.0872106	0.242673	0.614979	N.S.
BNIPL	38.5486	-0.155104	0.355297	0.436545	0.662441	0.794723	0.0997841	N.S.	248.333	0.338845	0.334705	-1.01237	0.311361	0.538147	0.269099	N.S.
BOC	5.0689	-1.26407	0.987021	1.28069	0.200303	0.354454	0.450441	N.S.	152.869	-1.46206	0.387887	3.7693	0.000163709	0.00251286	2.59983	Down-regulated
BOD1	551.447	0.0103641	0.0929898	-0.111454	0.911256	0.952921	0.0209431	N.S.	433.102	0.224445	0.157275	-1.42708	0.153556	0.349271	0.456837	N.S.
BOD1L1	4150.76	-0.396167	0.0904249	4.38117	1.18e-05	9.51e-05	4.02185	N.S.	5066.58	-0.81603	0.188661	4.32538	1.52e-05	0.000394104	3.40439	N.S.
BOK	67.6521	1.148	0.580281	-1.97835	0.0478898	0.117606	0.92957	N.S.	9.84381	1.13074	0.646337	-1.74946	0.0802117	0.229362	0.639478	N.S.
BOLA1	128.08	0.961968	0.165392	-5.81629	6.02e-09	1.45e-07	6.83832	N.S.	112.574	-0.058148	0.339296	0.171379	0.863926	0.934625	0.0293627	N.S.
BOLA3	78.8415	0.709978	0.217134	-3.26977	0.00107636	0.00484235	2.31494	N.S.	127.497	0.848068	0.301236	-2.8153	0.00487323	0.0332437	1.47829	N.S.
BOP1	661.751	1.40952	0.197568	-7.13434	9.73e-13	1.21e-10	9.91701	Up-regulated	2145.64	0.859539	0.212162	-4.05133	5.09e-05	0.00101738	2.99252	N.S.
BORA	309.101	-0.635653	0.125631	5.05968	4.2e-07	5.56e-06	5.25509	N.S.	1114.84	-0.828711	0.233705	3.54597	0.00039117	0.00498162	2.30263	N.S.
BORCS5	236.395	-0.116068	0.111923	1.03704	0.299719	0.474071	0.324156	N.S.	901.916	-1.21404	0.321485	3.77635	0.000159146	0.00247497	2.60643	Down-regulated
BORCS6	193.575	0.467112	0.144556	-3.23136	0.00123204	0.00542793	2.26537	N.S.	827.334	-0.0993732	0.147938	0.671724	0.50176	0.706536	0.150866	N.S.
BORCS7	996.248	-0.544957	0.21596	2.52342	0.011622	0.0368972	1.43301	N.S.	257.296	-0.279256	0.207888	1.3433	0.179174	0.383037	0.41676	N.S.
BORCS8	360.106	0.409745	0.10006	-4.09499	4.22e-05	0.000287532	3.54131	N.S.	758.815	0.15744	0.187244	-0.840827	0.400445	0.621338	0.206672	N.S.
BPHL	96.7668	0.497867	0.175511	-2.83667	0.0045586	0.0167118	1.77698	N.S.	553.904	0.359444	0.346527	-1.03728	0.299608	0.52568	0.279279	N.S.
BPI	154.107	0.107929	0.49636	-0.21744	0.827865	0.90481	0.0434426	N.S.	61.6172	1.31276	0.293497	-4.47282	7.72e-06	0.000233385	3.63193	Up-regulated
BPNT1	767.056	-0.483644	0.137731	3.5115	0.000445588	0.0022305	2.6516	N.S.	855.828	0.0147022	0.33543	-0.0438309	0.965039	0.987029	0.00567014	N.S.
BPTF	5374.32	-0.292808	0.0914601	3.20148	0.00136722	0.00592871	2.22704	N.S.	12778.1	-0.374208	0.153448	2.43866	0.014742	0.071241	1.14727	N.S.
BRAF	1657.41	-0.332585	0.122257	2.72038	0.00652064	0.0226941	1.64409	N.S.	4612.78	-0.400962	0.127728	3.13919	0.00169417	0.0151396	1.81989	N.S.
BRAP	997.243	-0.238634	0.070691	3.37573	0.00073619	0.00346916	2.45978	N.S.	1687.43	-0.572854	0.147788	3.87619	0.000106105	0.00181306	2.74159	N.S.
BRAT1	1400.57	1.46399	0.210509	-6.95452	3.54e-12	3.44e-10	9.46378	Up-regulated	2448.9	0.15694	0.266935	-0.587934	0.556576	0.746277	0.1271	N.S.
BRCA1	244.209	-1.26014	0.160719	7.84068	4.48e-15	2.09e-12	11.6805	Down-regulated	742.897	-0.446166	0.217626	2.05015	0.0403503	0.143555	0.842983	N.S.
BRCA2	216.755	-1.45043	0.194582	7.45411	9.05e-14	2.09e-11	10.6801	Down-regulated	129.002	-1.23307	0.412632	2.98831	0.00280525	0.0220412	1.65676	Down-regulated
BRCC3	890.969	-0.657981	0.119101	5.52454	3.3e-08	6.24e-07	6.20512	N.S.	1288.24	-0.546092	0.162922	3.35186	0.00080271	0.00864609	2.06318	N.S.
BRD1	1586.83	0.855087	0.13138	-6.50852	7.59e-11	4.14e-09	8.38286	N.S.	4308.67	-0.00526193	0.125716	0.0418556	0.966614	0.987516	0.00545583	N.S.
BRD2	19786	0.235242	0.109142	-2.15536	0.0311334	0.0829414	1.08123	N.S.	26655.9	-0.117736	0.144049	0.817332	0.413739	0.633365	0.198346	N.S.
BRD3	914.108	0.318349	0.124316	-2.56081	0.0104427	0.0337362	1.4719	N.S.	3563.85	0.0476956	0.138228	-0.345051	0.730056	0.857553	0.0667393	N.S.
BRD3OS	438.822	0.305722	0.124612	-2.45339	0.0141518	0.0432806	1.36371	N.S.	470.204	-0.088072	0.217267	0.405363	0.685211	0.831269	0.0802586	N.S.
BRD4	2941.07	0.50208	0.103941	-4.83042	1.36e-06	1.52e-05	4.8176	N.S.	10557.7	-0.0234627	0.129168	0.181645	0.855861	0.930916	0.0310893	N.S.
BRD7	3360.13	-0.377899	0.102549	3.68505	0.000228655	0.00124671	2.90424	N.S.	11809	-0.0963793	0.112033	0.860279	0.389635	0.612174	0.213125	N.S.
BRD8	1834.7	-0.218823	0.0919946	2.37865	0.0173763	0.0512671	1.29016	N.S.	2718.64	-0.0956269	0.17847	0.535814	0.592087	0.771334	0.112757	N.S.
BRD9	2215.71	0.273875	0.145472	-1.88267	0.0597456	0.140574	0.852095	N.S.	5395.66	0.0607805	0.186894	-0.325214	0.745019	0.867218	0.0618719	N.S.
BRF1	909.571	1.22373	0.202564	-6.04119	1.53e-09	4.66e-08	7.33174	Up-regulated	2543.9	0.558412	0.13723	-4.06917	4.72e-05	0.00096111	3.01723	N.S.
BRF2	152.183	0.961838	0.261878	-3.67285	0.000239863	0.00129813	2.88668	N.S.	423.67	0.468204	0.240047	-1.95047	0.0511201	0.169328	0.771271	N.S.
BRI3	2094.63	0.39933	0.147036	-2.71586	0.00661031	0.0229412	1.63938	N.S.	2186.07	0.224201	0.247873	-0.904499	0.365731	0.591015	0.228401	N.S.
BRI3BP	807.804	-0.551709	0.158786	3.47455	0.000511709	0.00251709	2.5991	N.S.	1507.43	-0.330806	0.228765	1.44605	0.148162	0.340914	0.467356	N.S.
BRIP1	112.18	-0.999867	0.253915	3.9378	8.22e-05	0.000515112	3.2881	N.S.	84.2581	-0.453696	0.378503	1.19866	0.23066	0.44818	0.348547	N.S.
BRIX1	893.245	-0.0549142	0.106166	0.517247	0.604984	0.752635	0.123415	N.S.	1234.29	-0.0178223	0.200451	0.0889109	0.929153	0.970081	0.013192	N.S.
BRK1	4933.39	-0.234941	0.100661	2.33397	0.0195971	0.0566317	1.24694	N.S.	4870.69	-0.214095	0.107729	1.98734	0.0468849	0.159454	0.797365	N.S.
BRMS1	1604.79	0.851312	0.138382	-6.15192	7.66e-10	2.69e-08	7.56987	N.S.	819.256	0.288933	0.125634	-2.2998	0.0214597	0.0925712	1.03352	N.S.
BRMS1L	168.595	-0.365439	0.206481	1.76985	0.0767525	0.170884	0.767299	N.S.	501.367	-0.129517	0.234084	0.553292	0.580063	0.762443	0.117793	N.S.
BROX	1810.08	-0.615348	0.160793	3.82694	0.000129744	0.000765234	3.11621	N.S.	2918.79	-0.457118	0.197849	2.31044	0.0208638	0.0908499	1.04168	N.S.
BRPF1	1913.94	0.600403	0.16021	-3.7476	0.000178532	0.00100696	2.99699	N.S.	3320.91	-0.134275	0.21134	0.635351	0.5252	0.72406	0.140225	N.S.
BRPF3	1890.57	0.313802	0.11707	-2.68046	0.00735203	0.0251057	1.60023	N.S.	3045.07	0.142559	0.196353	-0.726034	0.467818	0.679808	0.167614	N.S.
BRSK1	44.2478	0.938928	0.279738	-3.35645	0.000789498	0.00369202	2.43274	N.S.	189.266	1.36385	0.278445	-4.89809	9.68e-07	4.67e-05	4.33103	Up-regulated
BRSK2	12.2501	1.41493	0.56593	-2.50018	0.012413	0.0388966	1.41009	Up-regulated	12.1821	0.284196	0.80139	-0.354629	0.722868	0.854029	0.0685273	N.S.
BRWD1	3730.04	-0.369181	0.141582	2.60755	0.00911922	0.0300903	1.52157	N.S.	3769.69	-0.299684	0.146633	2.04378	0.0409755	0.144891	0.838959	N.S.
BRWD3	2075.79	-0.58488	0.142272	4.11099	3.94e-05	0.000271041	3.56697	N.S.	2588.95	-0.879498	0.266421	3.30116	0.000962843	0.00992738	2.00317	N.S.
BSCL2	72.5228	-0.0213643	0.15129	0.141214	0.887701	0.938976	0.0273456	N.S.	1987.95	0.429095	0.155778	-2.75454	0.00587751	0.0378499	1.42194	N.S.
BSDC1	2607.04	0.235785	0.0953158	-2.47373	0.0133712	0.041381	1.3832	N.S.	4124.74	0.136131	0.134452	-1.01249	0.311306	0.538105	0.269133	N.S.
BSG	4228.18	1.11818	0.170734	-6.54927	5.78e-11	3.3e-09	8.48126	Up-regulated	11040.5	0.565611	0.303436	-1.86402	0.0623186	0.193611	0.713069	N.S.
BSPRY	44.9913	0.43565	0.350853	-1.24169	0.214351	0.373039	0.428246	N.S.	42.1753	-0.585152	0.482989	1.21152	0.225696	0.442935	0.35366	N.S.
BST1	2424.71	-0.180214	0.244795	0.736185	0.461618	0.637593	0.195456	N.S.	1284.21	0.679296	0.294611	-2.30574	0.0211252	0.0915774	1.03821	N.S.
BST2	3164.78	0.158033	0.134935	-1.17118	0.241527	0.406118	0.391347	N.S.	3484.21	0.19125	0.314949	-0.60724	0.543691	0.737955	0.13197	N.S.
BTAF1	7521.81	-0.325257	0.108707	2.99205	0.00277107	0.010874	1.96361	N.S.	11486.3	-0.695178	0.246123	2.82451	0.00473524	0.0324913	1.48823	N.S.
BTBD1	2935.01	-0.675626	0.141322	4.78074	1.75e-06	1.87e-05	4.72753	N.S.	2335.89	-0.619223	0.175486	3.52862	0.000417732	0.005244	2.28034	N.S.
BTBD10	748.303	-0.43097	0.107103	4.02388	5.72e-05	0.000375048	3.42591	N.S.	945.833	-0.314868	0.13064	2.4102	0.0159437	0.0751698	1.12396	N.S.
BTBD19	110.315	1.13133	0.264187	-4.28232	1.85e-05	0.000140529	3.85223	Up-regulated	160.73	0.761744	0.403122	-1.88961	0.0588098	0.186161	0.730112	N.S.
BTBD2	1310.41	1.4808	0.220684	-6.71004	1.95e-11	1.4e-09	8.8526	Up-regulated	7131.49	0.498389	0.162199	-3.07269	0.00212136	0.017877	1.7477	N.S.
BTBD3	328.427	-0.105228	0.168591	0.624162	0.532521	0.697978	0.156158	N.S.	2602.29	0.198906	0.332746	-0.597771	0.549993	0.74269	0.129192	N.S.
BTBD6	1388.38	0.828747	0.13736	-6.03339	1.61e-09	4.84e-08	7.31557	N.S.	2933.62	0.486207	0.175971	-2.76299	0.0057274	0.0372789	1.42854	N.S.
BTBD7	1388.61	-0.333615	0.0924931	3.60692	0.000309857	0.00162358	2.78953	N.S.	2948.3	-0.354432	0.134753	2.63024	0.00853251	0.0488206	1.3114	N.S.
BTBD9	787.066	0.308287	0.123709	-2.49204	0.0127013	0.0396619	1.40163	N.S.	867.812	-0.53534	0.250991	2.13291	0.0329323	0.124746	0.903974	N.S.
BTD	786.033	-0.0891289	0.0936868	0.95135	0.341426	0.519331	0.284556	N.S.	546.132	0.230748	0.297674	-0.775169	0.43824	0.654811	0.183884	N.S.
BTF3	17396.8	0.0750237	0.0760143	-0.986968	0.323658	0.500391	0.30069	N.S.	18602.9	-0.0696696	0.163995	0.424828	0.670962	0.82212	0.0850646	N.S.
BTF3L4	1929.31	-0.547091	0.159136	3.43788	0.000586282	0.00283546	2.54738	N.S.	3199.98	-0.285567	0.127865	2.23335	0.0255261	0.104382	0.981374	N.S.
BTG1	18643.7	-0.0090004	0.122226	0.0736372	0.941299	0.969557	0.0134265	N.S.	48655.6	0.451858	0.147538	-3.06265	0.00219384	0.0182734	1.73818	N.S.
BTG2	11887.4	0.817027	0.229369	-3.56206	0.000367952	0.00188699	2.72423	N.S.	7260.94	0.378051	0.207794	-1.81936	0.0688566	0.207762	0.682434	N.S.
BTG3	368.597	-0.121062	0.207788	0.582623	0.560147	0.718928	0.143315	N.S.	268.287	-0.256762	0.28291	0.907575	0.364103	0.589477	0.229533	N.S.
BTK	5253.87	-0.347939	0.150135	2.3175	0.0204766	0.0587397	1.23107	N.S.	3658.8	-0.132324	0.290367	0.455713	0.648597	0.807277	0.0929776	N.S.
BTLA	667.381	-0.523408	0.236118	2.21672	0.0266421	0.0731406	1.13584	N.S.	1884.21	0.251163	0.341538	-0.735389	0.462103	0.676004	0.17005	N.S.
BTN1A1	17.3762	-2.0683	0.579144	3.5713	0.000355208	0.00183361	2.73669	Down-regulated	17.9033	1.43253	0.527949	-2.71338	0.00666002	0.0412008	1.38509	Up-regulated
BTN2A1	3311.58	0.0262814	0.0892048	-0.294619	0.768285	0.865823	0.0625711	N.S.	5077.96	-0.585692	0.183692	3.18844	0.00143042	0.0132293	1.87846	N.S.
BTN2A2	1177.08	-0.506341	0.110169	4.59603	4.31e-06	4.04e-05	4.39313	N.S.	3101.86	-0.391515	0.167932	2.33139	0.0197327	0.0873918	1.05853	N.S.
BTN3A1	13070.1	-0.190346	0.12926	1.47259	0.140863	0.273455	0.563115	N.S.	5694.5	0.299524	0.275101	-1.08878	0.276252	0.500312	0.300759	N.S.
BTN3A3	6851.99	-0.351169	0.0965798	3.63605	0.000276849	0.0014732	2.83174	N.S.	5707.44	0.0242907	0.127398	-0.190668	0.848786	0.927039	0.0329021	N.S.
BTNL8	5.00208	0.746457	1.02218	-0.730261	0.465231	0.640977	0.193157	N.S.	43.5923	-0.0907445	0.401361	0.226092	0.82113	0.912399	0.0398152	N.S.
BTNL9	52.1735	1.29163	0.614696	-2.10124	0.0356195	0.092636	1.03322	N.S.	16.0013	2.37269	0.951066	-2.49477	0.0126039	0.0639261	1.19432	N.S.
BTRC	536.633	-0.309131	0.10279	3.00739	0.002635	0.0104132	1.98242	N.S.	1454.26	0.275238	0.166182	-1.65625	0.0976712	0.26097	0.583409	N.S.
BUB1	193.542	-2.58785	0.392927	6.58609	4.52e-11	2.75e-09	8.56014	Down-regulated	129.118	0.04516	0.408241	-0.110621	0.911917	0.961638	0.0169884	N.S.
BUB1B	59.607	-2.51204	0.272698	9.21181	3.21e-20	1.44e-16	15.8406	Down-regulated	193.414	-0.350765	0.335876	1.04433	0.296333	0.522591	0.281838	N.S.
BUB3	4302.63	-0.354376	0.117185	3.02406	0.00249403	0.00995366	2.00202	N.S.	5844.16	-0.151987	0.216664	0.70149	0.482997	0.691511	0.160201	N.S.
BUD13	685.034	-0.365631	0.107072	3.41481	0.000638267	0.00305786	2.51458	N.S.	892.208	-0.122769	0.223654	0.548925	0.583057	0.764673	0.116524	N.S.
BUD23	1364.84	0.285921	0.0983392	-2.90749	0.00364338	0.0137531	1.8616	N.S.	2888.05	0.155232	0.128211	-1.21076	0.225988	0.443213	0.353387	N.S.
BUD31	1002.26	0.149007	0.101106	-1.47376	0.140545	0.273015	0.563814	N.S.	773.328	-0.199847	0.194181	1.02918	0.303395	0.529767	0.275915	N.S.
BVES	2.99082	-0.668977	0.999247	0.669481	0.503189	0.673555	0.171627	N.S.	86.1582	-1.09843	0.607926	1.80685	0.0707857	0.211444	0.674805	N.S.
BYSL	189.733	-0.205837	0.158174	1.30133	0.193144	0.345293	0.461813	N.S.	295.786	-0.134706	0.216199	0.623064	0.533243	0.730129	0.136601	N.S.
BZW1	5911.41	-0.452293	0.115234	3.925	8.67e-05	0.000539812	3.26776	N.S.	12092.5	-0.379286	0.136365	2.7814	0.00541248	0.0358735	1.44523	N.S.
BZW2	1018.82	-0.157584	0.0830009	1.89858	0.0576195	0.136547	0.864719	N.S.	3182.87	0.105658	0.278442	-0.37946	0.704346	0.843012	0.0741661	N.S.
C1D	842.46	-0.688586	0.161167	4.27251	1.93e-05	0.000145875	3.83602	N.S.	795.992	-0.20226	0.209549	0.965217	0.334436	0.562776	0.249664	N.S.
C1GALT1	2652.98	-0.723022	0.163222	4.42968	9.44e-06	7.87e-05	4.10428	N.S.	1793.22	-0.858667	0.166555	5.15547	2.53e-07	1.62e-05	4.7907	N.S.
C1GALT1C1	597.467	-0.941921	0.169493	5.55728	2.74e-08	5.32e-07	6.27372	N.S.	414.564	-0.220713	0.28358	0.778312	0.436385	0.653483	0.184766	N.S.
C1GALT1C1L	1.17537	-1.0661	1.88712	0.564933	0.572119	0.72815	0.137779	N.S.	16.664	0.174256	0.588157	-0.296275	0.76702	0.880023	0.0555059	N.S.
C1QA	139.478	-0.256993	0.297067	0.8651	0.386984	0.567996	0.245655	N.S.	334.862	0.986802	0.894292	-1.10345	0.269834	0.492847	0.307288	N.S.
C1QB	218.339	-0.474416	0.313982	1.51097	0.130797	0.25804	0.588313	N.S.	498.247	0.732269	0.64418	-1.13675	0.255645	0.47673	0.321728	N.S.
C1QBP	1854.79	0.00248223	0.073741	-0.0336614	0.973147	0.985257	0.00645037	N.S.	2315.52	0.203321	0.1537	-1.32284	0.185888	0.392706	0.405933	N.S.
C1QC	52.3247	-0.812309	0.407184	1.99494	0.0460494	0.113905	0.943458	N.S.	302.276	0.709976	0.654207	-1.08525	0.277813	0.501899	0.299384	N.S.
C1QL3	72.704	-0.351376	0.271027	1.29646	0.194816	0.347431	0.459132	N.S.	46.1578	0.254977	0.339304	-0.75147	0.45237	0.666903	0.175937	N.S.
C1QTNF12	8.23194	1.97542	0.649015	-3.04371	0.00233677	0.00941499	2.02618	Up-regulated	55.2022	0.247938	0.454227	-0.545846	0.585172	0.766638	0.115409	N.S.
C1QTNF4	1.25707	1.80551	1.14392	-1.57835	0.114486	0.232983	0.632676	N.S.	48.4165	1.57753	0.480193	-3.28519	0.00101912	0.0103304	1.98588	Up-regulated
C1QTNF6	404.518	0.575655	0.201737	-2.85349	0.00432421	0.0159564	1.79706	N.S.	39.117	1.48523	0.708883	-2.09517	0.0361556	0.13282	0.876738	N.S.
C2CD2	504.908	0.0245673	0.138411	-0.177495	0.85912	0.923282	0.0346658	N.S.	426.996	0.201388	0.319842	-0.62965	0.528923	0.726999	0.138466	N.S.
C2CD2L	2020.94	0.418916	0.128741	-3.25394	0.00113814	0.00507469	2.29459	N.S.	2397.52	-0.252	0.16675	1.51124	0.130726	0.315565	0.500911	N.S.
C2CD3	1628.14	-0.114368	0.0958433	1.19328	0.23276	0.395868	0.40245	N.S.	3769.51	-0.325481	0.206175	1.57866	0.114414	0.289349	0.538578	N.S.
C2CD5	2446.99	-0.687267	0.131593	5.22266	1.76e-07	2.63e-06	5.57994	N.S.	1874.88	-0.513173	0.112522	4.56065	5.1e-06	0.000169958	3.76966	N.S.
C3	308.008	-0.296268	0.328974	0.900583	0.36781	0.548013	0.261209	N.S.	297.307	-2.56676	1.0226	2.51002	0.0120723	0.0621993	1.20621	N.S.
C3AR1	1725.79	-0.710747	0.215378	3.3	0.000966853	0.00441441	2.35513	N.S.	1515.35	-0.665731	0.406248	1.63873	0.10127	0.267459	0.572744	N.S.
C5	285.981	-0.453277	0.175656	2.58048	0.00986637	0.0321627	1.49265	N.S.	37.4294	0.435205	0.440472	-0.988044	0.323131	0.551237	0.258662	N.S.
C5AR1	4434.24	0.27321	0.264872	-1.03148	0.302316	0.476839	0.321628	N.S.	11872.1	-0.268914	0.363583	0.739621	0.45953	0.673493	0.171667	N.S.
C5AR2	407.588	0.112182	0.195144	-0.574868	0.565381	0.723151	0.140771	N.S.	223.435	-0.669524	0.531933	1.25866	0.208152	0.421245	0.375465	N.S.
C9orf72	5486.9	-0.304473	0.19352	1.57334	0.115641	0.234768	0.629362	N.S.	1926.86	-0.501236	0.202895	2.47041	0.0134957	0.0670404	1.17366	N.S.
CA11	238.519	0.856048	0.202128	-4.23518	2.28e-05	0.000168541	3.7733	N.S.	628.553	1.24819	0.213108	-5.8571	4.71e-09	6.23e-07	6.20529	Up-regulated
CA13	121.857	-0.321065	0.222917	1.44029	0.149785	0.286704	0.542566	N.S.	26.557	2.10179	0.583165	-3.60411	0.00031322	0.00417944	2.37888	Up-regulated
CA2	660.786	-0.0831961	0.33261	0.250131	0.802486	0.888367	0.0514073	N.S.	162.296	1.87342	0.712679	-2.6287	0.00857118	0.04901	1.30972	Up-regulated
CA3	5.82122	0.125811	0.645847	-0.194801	0.845549	0.915139	0.0385129	N.S.	23.3176	0.00398876	1.03861	-0.00384047	0.996936	0.999041	0.000416632	N.S.
CA5B	1221.74	0.0678537	0.153648	-0.441616	0.658767	0.792039	0.101253	N.S.	1121.07	0.0601891	0.287097	-0.209647	0.833943	0.91932	0.0365333	N.S.
CA6	59.3444	1.15372	0.343114	-3.36249	0.000772434	0.00362289	2.44095	Up-regulated	4774.98	0.221642	0.315544	-0.702411	0.482423	0.691027	0.160505	N.S.
CA8	20.6923	-0.0743386	0.400055	0.185821	0.852585	0.919363	0.0365129	N.S.	94.6129	1.07511	0.519664	-2.06885	0.0385602	0.139001	0.856982	N.S.
CAAP1	565.105	-0.735075	0.212738	3.45531	0.000549658	0.00267558	2.57258	N.S.	587.073	-0.547444	0.168127	3.25613	0.00112942	0.011136	1.95327	N.S.
CAB39	6264.96	-0.568876	0.135166	4.20873	2.57e-05	0.00018647	3.72939	N.S.	13891.4	-0.449065	0.122724	3.65915	0.000253055	0.00354035	2.45095	N.S.
CAB39L	239.618	-0.382801	0.173758	2.20307	0.0275897	0.0752298	1.12361	N.S.	529.251	-0.831105	0.26609	3.1234	0.00178776	0.0157717	1.80212	N.S.
CABIN1	2432.25	0.822714	0.165548	-4.96964	6.71e-07	8.36e-06	5.07755	N.S.	8396.78	0.461376	0.273825	-1.68493	0.0920029	0.251235	0.59992	N.S.
CABLES1	22.7717	0.0639884	0.320707	-0.199523	0.841854	0.912712	0.0396662	N.S.	84.2273	-0.14876	0.46681	0.318674	0.749973	0.870509	0.0602266	N.S.
CABLES2	406.895	0.0802725	0.143342	-0.560005	0.575476	0.730732	0.136242	N.S.	848.301	0.208005	0.17522	-1.18711	0.235184	0.453714	0.343218	N.S.
CABP4	118.858	0.443272	0.271838	-1.63065	0.102965	0.214813	0.667938	N.S.	128.558	0.261287	0.422423	-0.618544	0.536217	0.732548	0.135164	N.S.
CABP7	12.7243	1.15266	0.532473	-2.16474	0.0304077	0.0813451	1.08967	N.S.	18.7006	-0.287239	0.485446	0.591701	0.554051	0.744363	0.128215	N.S.
CABYR	12.8167	0.0269297	0.491027	-0.0548436	0.956263	0.977386	0.00993375	N.S.	158.225	0.589841	0.206589	-2.85514	0.00430176	0.0301517	1.52069	N.S.
CACFD1	181.937	1.31399	0.245344	-5.35572	8.52e-08	1.4e-06	5.85358	Up-regulated	233.069	0.0607446	0.314768	-0.192982	0.846973	0.925927	0.0334231	N.S.
CACHD1	64.5786	0.5659	0.462112	-1.2246	0.220727	0.380761	0.419348	N.S.	50.8798	0.334045	0.634227	-0.526697	0.598404	0.77606	0.110105	N.S.
CACNA1A	24.7654	-0.390058	0.382086	1.02087	0.307318	0.48253	0.316476	N.S.	470.688	-0.282571	0.213077	1.32615	0.184791	0.391093	0.40772	N.S.
CACNA1B	1.75006	-0.105089	1.38491	0.0758817	0.939513	0.968669	0.0138246	N.S.	176.382	0.146734	0.535772	-0.273874	0.784182	0.89055	0.0503417	N.S.
CACNA1C	54.7372	0.785607	0.24407	-3.21878	0.00128736	0.00562851	2.24961	N.S.	17.2479	1.55553	0.497629	-3.12588	0.00177271	0.0156625	1.80514	Up-regulated
CACNA1D	17.8355	-1.55701	0.626101	2.48684	0.0128885	0.0401581	1.39623	Down-regulated	261.86	1.63242	0.433121	-3.76897	0.000163922	0.00251309	2.59979	Up-regulated
CACNA1E	4.11161	0.43712	0.628657	-0.695323	0.486853	0.659693	0.180658	N.S.	12.4825	1.31288	0.820053	-1.60096	0.109385	0.281007	0.551284	N.S.
CACNA1F	121.436	0.743315	0.186133	-3.99347	6.51e-05	0.000419762	3.377	N.S.	1236.98	0.0383521	0.186481	-0.205662	0.837055	0.921048	0.0357176	N.S.
CACNA1H	120.593	1.67789	0.396888	-4.2276	2.36e-05	0.000173555	3.76056	Up-regulated	94.369	2.23965	0.606499	-3.69275	0.000221844	0.0032109	2.49337	Up-regulated
CACNA1I	944.388	1.41648	0.311292	-4.55032	5.36e-06	4.89e-05	4.31072	Up-regulated	9.66743	0.338954	1.00115	-0.338566	0.734937	0.861006	0.064994	N.S.
CACNA2D2	623.128	0.831301	0.2453	-3.38891	0.000701698	0.00332811	2.4778	N.S.	161.897	0.743607	0.295582	-2.51574	0.0118783	0.0614875	1.21121	N.S.
CACNA2D4	717.438	0.826025	0.172014	-4.80208	1.57e-06	1.71e-05	4.76676	N.S.	787.201	0.0917807	0.418094	-0.219522	0.826244	0.91493	0.0386123	N.S.
CACNB1	422.238	0.819121	0.143654	-5.70203	1.18e-08	2.56e-07	6.59102	N.S.	331.329	0.52174	0.197505	-2.64166	0.00825013	0.0476073	1.32233	N.S.
CACNB2	77.0858	-0.0603906	0.235395	0.25655	0.797527	0.885409	0.0528563	N.S.	19.4565	-0.133724	0.444498	0.300842	0.763535	0.878028	0.0564917	N.S.
CACNB3	209.914	0.801655	0.183924	-4.35863	1.31e-05	0.000103671	3.98434	N.S.	1238.58	0.691101	0.225022	-3.07126	0.00213156	0.0179071	1.74697	N.S.
CACNB4	42.9131	-0.709393	0.337955	2.09907	0.0358105	0.0930342	1.03136	N.S.	96.6619	0.57358	0.51128	-1.12185	0.261925	0.484025	0.315132	N.S.
CACTIN	519.545	1.04223	0.209874	-4.96597	6.84e-07	8.49e-06	5.07107	Up-regulated	1511.33	0.203115	0.123809	-1.64055	0.10089	0.267053	0.573403	N.S.
CACUL1	1937.63	-0.463513	0.124042	3.73674	0.00018642	0.00104621	2.98038	N.S.	4218	-0.518806	0.139929	3.70763	0.000209207	0.00305073	2.5156	N.S.
CACYBP	1994.79	-0.387207	0.102953	3.76101	0.000169227	0.000959889	3.01778	N.S.	3989.61	-0.297984	0.318037	0.936947	0.348786	0.574994	0.240337	N.S.
CAD	1480.78	0.209085	0.112696	-1.8553	0.0635533	0.147706	0.830602	N.S.	3691.69	0.569863	0.260457	-2.18794	0.0286739	0.113019	0.946849	N.S.
CADM1	202.717	-1.08873	0.324269	3.35749	0.000786523	0.00368066	2.43407	Down-regulated	405.698	-0.649476	0.39881	1.62854	0.103411	0.271324	0.566512	N.S.
CADM2	12.6883	1.06966	1.09565	-0.976274	0.328929	0.506078	0.295783	N.S.	55.3236	0.345257	0.781905	-0.441559	0.658808	0.813817	0.0894734	N.S.
CADM3	0.939343	2.49191	1.23245	-2.02192	0.0431847	0.108166	0.965909	N.S.	47.9135	0.744331	0.501515	-1.48416	0.137765	0.325678	0.487212	N.S.
CADM4	50.0825	0.504087	0.304438	-1.65579	0.0977639	0.206401	0.685287	N.S.	102.819	0.196044	0.331047	-0.592195	0.55372	0.744113	0.128361	N.S.
CALCOCO1	5552.65	0.0960385	0.0828252	-1.15953	0.246239	0.41171	0.385409	N.S.	4708.21	0.392947	0.196519	-1.99953	0.0455505	0.156214	0.806281	N.S.
CALCOCO2	5749.17	-0.40781	0.116073	3.51337	0.000442453	0.00221645	2.65434	N.S.	6609.75	-0.0828257	0.278178	0.297744	0.765899	0.879375	0.0558257	N.S.
CALCRL	84.3693	-0.742881	0.370385	2.0057	0.044888	0.111549	0.952535	N.S.	396.909	-1.6581	0.446382	3.71454	0.000203574	0.00300579	2.52204	Down-regulated
CALD1	114.53	-0.68761	0.406953	1.68966	0.0910936	0.195482	0.708894	N.S.	264.616	-0.618946	0.483857	1.27919	0.200829	0.411998	0.385105	N.S.
CALHM2	1151.84	0.580394	0.179561	-3.23229	0.001228	0.00541191	2.26665	N.S.	1188.55	-0.234941	0.186682	1.25851	0.208207	0.421245	0.375465	N.S.
CALHM6	20.1618	0.474636	0.432824	-1.0966	0.272815	0.443997	0.35262	N.S.	81.1093	-1.28575	0.532442	2.41483	0.0157427	0.074618	1.12716	N.S.
CALM1	19911.4	-0.293784	0.109	2.69526	0.0070333	0.0242108	1.61599	N.S.	29865.3	-0.0897671	0.119512	0.751116	0.452583	0.666956	0.175903	N.S.
CALM2	15397.5	-0.560758	0.155099	3.61549	0.000299782	0.00157752	2.80203	N.S.	10122.5	-0.358169	0.160431	2.23254	0.0255795	0.104527	0.98077	N.S.
CALM3	8176.33	0.330839	0.0996562	-3.3198	0.000900829	0.00415227	2.38171	N.S.	10728.5	0.185089	0.182952	-1.01168	0.311691	0.538429	0.268872	N.S.
CALML4	1.75265	-0.882353	0.971731	0.908021	0.363867	0.543727	0.264619	N.S.	8.67604	-0.00589659	0.732592	0.00804894	0.993578	0.998062	0.000842426	N.S.
CALML6	11.9249	1.749	0.58219	-3.00418	0.00266301	0.0105085	1.97846	Up-regulated	61.7741	0.263567	0.899529	-0.293005	0.769518	0.881051	0.0549989	N.S.
CALR	12981.2	-0.192854	0.116507	1.6553	0.0978638	0.206532	0.685013	N.S.	26465.8	0.102974	0.19206	-0.536159	0.591849	0.771253	0.112803	N.S.
CALU	1991.76	-0.641829	0.11708	5.48196	4.21e-08	7.68e-07	6.11452	N.S.	4434.3	-0.270543	0.154252	1.7539	0.0794476	0.227844	0.642362	N.S.
CALY	12.1929	2.06379	0.674904	-3.0579	0.00222893	0.00905894	2.04292	Up-regulated	314.172	1.185	0.450993	-2.62754	0.00860046	0.0490977	1.30894	Up-regulated
CAMK1D	2329.69	0.183656	0.0904081	-2.03141	0.042213	0.106284	0.973532	N.S.	3648.46	-0.233147	0.201488	1.15713	0.24722	0.466954	0.330726	N.S.
CAMK2D	1725.3	-0.643819	0.149509	4.30621	1.66e-05	0.000127618	3.89409	N.S.	2962.34	-0.385765	0.213952	1.80304	0.0713821	0.212289	0.673073	N.S.
CAMK2G	2415.63	0.38719	0.0710841	-5.44693	5.12e-08	9.11e-07	6.04065	N.S.	2610.09	0.428053	0.189472	-2.25919	0.0238716	0.0996064	1.00171	N.S.
CAMK2N1	127.814	0.782984	0.272837	-2.86978	0.00410754	0.0152591	1.81647	N.S.	27.8234	0.326297	0.671918	-0.48562	0.627237	0.793792	0.100293	N.S.
CAMK4	3290.59	-0.3021	0.173369	1.74253	0.0814165	0.178908	0.74737	N.S.	13460.8	-0.317766	0.145526	2.18357	0.0289941	0.113829	0.943746	N.S.
CAMKK1	491.174	0.840622	0.210385	-3.99563	6.45e-05	0.000416839	3.38003	N.S.	432.609	0.829341	0.212901	-3.89543	9.8e-05	0.00171155	2.76661	N.S.
CAMKK2	3350.33	0.0330179	0.165943	-0.198971	0.842285	0.913107	0.0394786	N.S.	2947.29	-0.435767	0.130895	3.32912	0.000871201	0.00918702	2.03683	N.S.
CAMKMT	134.112	-0.0576078	0.137079	0.420254	0.6743	0.803419	0.0950576	N.S.	368.433	-0.189413	0.168815	1.12202	0.261856	0.484001	0.315154	N.S.
CAMLG	1503.83	0.0317792	0.0939129	-0.33839	0.735069	0.846296	0.0724775	N.S.	1812.1	-0.219074	0.124579	1.75851	0.0786609	0.226177	0.645551	N.S.
CAMP	11.2133	0.750405	0.557562	-1.34587	0.178345	0.326263	0.486432	N.S.	2269.18	0.0409426	0.33717	-0.12143	0.90335	0.956453	0.0193363	N.S.
CAMSAP1	1442.76	0.31506	0.103281	-3.05051	0.0022845	0.00924168	2.03425	N.S.	2596.66	0.344907	0.133593	-2.58177	0.00982956	0.0542096	1.26592	N.S.
CAMSAP2	308.97	-0.0365357	0.174186	0.209752	0.833862	0.908203	0.041817	N.S.	1354.7	-0.51294	0.242198	2.11785	0.0341874	0.127641	0.894011	N.S.
CAMSAP3	10.2845	1.56917	0.663559	-2.36478	0.0180406	0.052869	1.2768	N.S.	16.7482	2.17441	0.758762	-2.86573	0.00416045	0.029419	1.53137	Up-regulated
CAMTA1	543.562	-0.00204888	0.110962	0.0184647	0.985268	0.992359	0.0033313	N.S.	743.753	0.350111	0.191622	-1.82709	0.0676857	0.205391	0.687418	N.S.
CAMTA2	2445.67	0.524205	0.126267	-4.15154	3.3e-05	0.000232537	3.63351	N.S.	6349.47	0.314055	0.175177	-1.79279	0.0730067	0.215328	0.666899	N.S.
CAND1	3301.99	-0.602946	0.0841385	7.16611	7.72e-13	1.02e-10	9.99283	N.S.	5329.89	-0.508164	0.126934	4.00336	6.24e-05	0.00118567	2.92604	N.S.
CAND2	33.7861	1.50448	0.408657	-3.68153	0.000231841	0.00126148	2.89912	Up-regulated	44.1069	0.201196	0.477322	-0.421509	0.673383	0.8237	0.0842309	N.S.
CANT1	1077.08	0.163383	0.130347	-1.25345	0.210043	0.367501	0.434741	N.S.	1514.65	-0.0527537	0.129513	0.407323	0.683771	0.830643	0.0805854	N.S.
CANX	19253.9	-0.660646	0.136692	4.83308	1.34e-06	1.5e-05	4.82251	N.S.	10740.9	-0.276647	0.183706	1.50593	0.132086	0.317888	0.497726	N.S.
CAP1	25628.7	-0.335711	0.103925	3.23031	0.00123656	0.00544342	2.26413	N.S.	27260.7	-0.184085	0.238074	0.773228	0.439387	0.655579	0.183375	N.S.
CAPG	3177.28	0.964134	0.196126	-4.9159	8.84e-07	1.05e-05	4.97854	N.S.	10258.2	-0.0783831	0.17511	0.447622	0.654426	0.811258	0.0908408	N.S.
CAPN1	4757.71	0.646985	0.119993	-5.39188	6.97e-08	1.18e-06	5.92838	N.S.	12185.5	0.160787	0.245391	-0.655228	0.512321	0.714696	0.145879	N.S.
CAPN10	1354.34	1.32185	0.21485	-6.15243	7.63e-10	2.69e-08	7.57071	Up-regulated	1946.14	0.429711	0.208998	-2.05605	0.0397776	0.142232	0.847003	N.S.
CAPN11	6.70827	0.0875837	0.777618	-0.112631	0.910323	0.952387	0.0211864	N.S.	27.6689	-0.120249	0.457752	0.262695	0.792785	0.895057	0.0481492	N.S.
CAPN12	85.7004	0.848336	0.294147	-2.88405	0.00392594	0.01468	1.83327	N.S.	249.458	1.14274	0.331189	-3.45042	0.000559708	0.00654977	2.18377	Up-regulated
CAPN15	1351.8	1.66679	0.261769	-6.3674	1.92e-10	8.73e-09	8.05898	Up-regulated	4349.2	0.483356	0.1382	-3.49751	0.000469616	0.0057235	2.24234	N.S.
CAPN2	17162.8	-0.233537	0.0879041	2.65672	0.00789044	0.0266478	1.57434	N.S.	7852.73	-0.231785	0.159839	1.45011	0.147027	0.339482	0.469183	N.S.
CAPN3	541.012	-0.0467459	0.149217	0.313275	0.754072	0.85696	0.0670394	N.S.	1585.3	0.405805	0.256486	-1.58217	0.11361	0.288158	0.540369	N.S.
CAPN5	169.056	0.635146	0.269142	-2.35989	0.0182804	0.0534443	1.2721	N.S.	158.653	0.957896	0.416449	-2.30015	0.0214397	0.0925077	1.03382	N.S.
CAPN7	1941.83	-0.245055	0.0789686	3.10319	0.00191444	0.00793357	2.10053	N.S.	1685.13	-0.473202	0.188249	2.51371	0.011947	0.0617342	1.20947	N.S.
CAPNS1	11647	0.161148	0.0936317	-1.72109	0.0852347	0.185742	0.731089	N.S.	11556.9	0.20753	0.206414	-1.0054	0.314703	0.541689	0.26625	N.S.
CAPRIN1	5235.16	-0.635018	0.10875	5.83922	5.24e-09	1.29e-07	6.89054	N.S.	7498.18	-0.187262	0.111056	1.68619	0.0917584	0.250729	0.600795	N.S.
CAPRIN2	1994.67	0.0657751	0.0968906	-0.678859	0.497227	0.668522	0.174884	N.S.	2971.38	-0.0146128	0.229145	0.0637708	0.949153	0.978572	0.00940729	N.S.
CAPS	340.36	1.46097	0.254553	-5.73934	9.5e-09	2.13e-07	6.67115	Up-regulated	455.116	0.440848	0.150961	-2.92027	0.00349731	0.0258299	1.58788	N.S.
CAPZA1	7209.08	-0.984446	0.17458	5.63892	1.71e-08	3.5e-07	6.45607	N.S.	11693.3	-0.436651	0.147336	2.96365	0.00304017	0.0232438	1.63369	N.S.
CAPZA2	5565.16	-0.879397	0.173312	5.07408	3.89e-07	5.2e-06	5.28408	N.S.	6540.65	-0.561189	0.210961	2.66015	0.00781057	0.0458985	1.3382	N.S.
CAPZB	12088.2	-0.175605	0.0681879	2.57531	0.0100152	0.0325809	1.48704	N.S.	16401	0.080852	0.114391	-0.706803	0.479689	0.688848	0.161877	N.S.
CARD10	2.99057	0.507461	0.957422	-0.530028	0.596092	0.746075	0.127217	N.S.	11.0747	-0.779363	0.60713	1.28368	0.199253	0.410253	0.386948	N.S.
CARD11	4230.03	0.823224	0.174114	-4.72807	2.27e-06	2.33e-05	4.63221	N.S.	7765.85	-0.0643911	0.232467	0.27699	0.781788	0.889026	0.0510853	N.S.
CARD14	106.701	0.895501	0.205927	-4.34863	1.37e-05	0.000107911	3.96693	N.S.	34.9179	0.444114	0.675902	-0.657068	0.511137	0.713918	0.146352	N.S.
CARD16	2354.25	-0.0401196	0.187767	0.213667	0.830807	0.906521	0.0426221	N.S.	1881.49	-0.331159	0.298055	1.11107	0.26654	0.489422	0.310317	N.S.
CARD19	1180.79	1.37391	0.201709	-6.81134	9.67e-12	8.29e-10	9.08137	Up-regulated	2787.81	0.466563	0.204049	-2.28652	0.0222236	0.0947746	1.02331	N.S.
CARD6	428.495	-1.07931	0.221865	4.86473	1.15e-06	1.31e-05	4.88158	Down-regulated	981.387	-0.595105	0.337765	1.76189	0.0780876	0.225376	0.647093	N.S.
CARD9	153.397	0.855499	0.315885	-2.70826	0.00676363	0.0234131	1.63054	N.S.	881.183	0.263454	0.411507	-0.640217	0.522032	0.721659	0.141668	N.S.
CARF	634.841	-0.426453	0.175122	2.43517	0.0148846	0.0451334	1.3455	N.S.	535.174	-0.915767	0.369177	2.48056	0.0131175	0.065625	1.18293	N.S.
CARHSP1	514.039	0.391005	0.131032	-2.98405	0.00284459	0.0111194	1.95392	N.S.	1874.88	0.662104	0.145189	-4.56031	5.11e-06	0.000169958	3.76966	N.S.
CARM1	1054.35	0.397107	0.113991	-3.48368	0.000494568	0.00244621	2.61151	N.S.	2567	0.42058	0.135636	-3.10081	0.00192994	0.0166423	1.77879	N.S.
CARMIL1	145.047	-0.0397179	0.251718	0.157787	0.874625	0.931685	0.0307311	N.S.	308.308	0.0491802	0.257453	-0.191026	0.848505	0.927039	0.0329021	N.S.
CARMIL2	2329.96	1.41115	0.241287	-5.84843	4.96e-09	1.23e-07	6.9114	Up-regulated	7678.17	1.18403	0.26899	-4.40178	1.07e-05	0.000298526	3.52502	Up-regulated
CARMIL3	252.474	0.387465	0.281161	-1.37809	0.168177	0.312893	0.504604	N.S.	293.11	-0.676394	0.328358	2.05993	0.0394053	0.141278	0.849926	N.S.
CARNMT1	698.917	-0.904688	0.213334	4.24071	2.23e-05	0.00016481	3.78302	N.S.	650.659	-0.070407	0.348773	0.201871	0.840018	0.922556	0.0350074	N.S.
CARNS1	638.422	1.19772	0.164629	-7.27529	3.46e-13	5.28e-11	10.2772	Up-regulated	353.242	-0.0690584	0.294592	0.23442	0.814659	0.909479	0.0412075	N.S.
CARS2	2826.21	0.676883	0.119683	-5.65561	1.55e-08	3.22e-07	6.49192	N.S.	1148.54	-0.0181352	0.220663	0.0821851	0.9345	0.972072	0.0123014	N.S.
CASC3	3991.76	-0.0331827	0.082825	0.400636	0.688688	0.81402	0.0893648	N.S.	9871.84	0.177777	0.189319	-0.939031	0.347715	0.574196	0.24094	N.S.
CASD1	1122.57	-0.716396	0.219788	3.25949	0.00111615	0.00499307	2.30163	N.S.	1185.18	-0.132785	0.148197	0.896002	0.370251	0.594999	0.225484	N.S.
CASK	899.032	0.179225	0.109785	-1.63251	0.102572	0.214125	0.669333	N.S.	741.929	0.0262835	0.179416	-0.146495	0.883531	0.945426	0.0243724	N.S.
CASKIN2	14.4617	0.913863	0.458895	-1.99144	0.0464322	0.114715	0.94038	N.S.	55.2258	0.907819	0.283239	-3.20513	0.00135001	0.0126907	1.89651	N.S.
CASP10	2269.16	-0.356767	0.0979493	3.64237	0.000270142	0.00144263	2.84085	N.S.	4714.09	-0.481569	0.175801	2.73928	0.00615731	0.0391081	1.40773	N.S.
CASP12	2.26516	-0.291315	0.93241	0.312432	0.754712	0.857278	0.0668784	N.S.	8634.56	0.117107	0.187919	-0.623182	0.533165	0.730079	0.13663	N.S.
CASP2	2401.33	-0.1733	0.0830483	2.08674	0.0369118	0.0952541	1.02112	N.S.	1535.92	-0.394404	0.249577	1.58029	0.114041	0.288965	0.539155	N.S.
CASP3	1521.45	-0.933885	0.146115	6.39144	1.64e-10	7.75e-09	8.11091	N.S.	4069.63	-0.167312	0.208454	0.802633	0.422187	0.642054	0.192428	N.S.
CASP4	6691.87	-0.376263	0.102984	3.6536	0.000258593	0.00138891	2.85732	N.S.	2335.83	-0.226264	0.361867	0.62527	0.531794	0.729053	0.137241	N.S.
CASP5	173.57	-0.963828	0.256604	3.75609	0.000172591	0.000976509	3.01032	N.S.	258.082	0.687581	0.427406	-1.60873	0.107676	0.27824	0.55558	N.S.
CASP6	369.269	-0.340728	0.137817	2.47232	0.0134241	0.0415098	1.38185	N.S.	652.854	-0.107793	0.184446	0.584412	0.558943	0.748009	0.126093	N.S.
CASP7	1385.96	-0.904056	0.12146	7.44324	9.82e-14	2.19e-11	10.6589	N.S.	1157.21	-0.771067	0.204924	3.7627	0.000168089	0.00256802	2.5904	N.S.
CASP8	5686.02	-0.25081	0.145411	1.72484	0.0845562	0.184546	0.733894	N.S.	14889.5	-0.56715	0.333859	1.69877	0.0893625	0.246424	0.608317	N.S.
CASP8AP2	1958.05	-0.450077	0.109115	4.12479	3.71e-05	0.000257531	3.58917	N.S.	3449.61	-0.952464	0.186184	5.11572	3.13e-07	1.95e-05	4.70983	N.S.
CASP9	567.542	0.173643	0.101967	-1.70293	0.0885804	0.191335	0.718205	N.S.	1633.47	-0.0579258	0.157447	0.367907	0.712942	0.847766	0.0717239	N.S.
CASS4	390.561	0.60796	0.189337	-3.21099	0.0013228	0.00576105	2.2395	N.S.	878.413	-0.965343	0.217789	4.43248	9.32e-06	0.00026878	3.5706	N.S.
CAST	10942.8	-0.381303	0.136004	2.80362	0.0050532	0.0182403	1.73897	N.S.	10900.3	-0.629804	0.154787	4.06885	4.72e-05	0.000961309	3.01714	N.S.
CASTOR1	13.8338	1.34452	0.360752	-3.72699	0.00019378	0.00108122	2.96609	Up-regulated	277.989	0.538014	0.329505	-1.63279	0.102512	0.269326	0.569721	N.S.
CASTOR2	272.203	0.451342	0.153702	-2.93647	0.00331966	0.0126844	1.89673	N.S.	94.1793	0.503502	0.35351	-1.42429	0.154362	0.350236	0.45564	N.S.
CASZ1	212.819	0.349914	0.250948	-1.39437	0.163207	0.305925	0.514386	N.S.	1341.24	0.0719948	0.16618	-0.433234	0.664845	0.817953	0.0872718	N.S.
CAT	5841.25	-0.199202	0.152125	1.30946	0.19038	0.341821	0.466201	N.S.	15543.3	-0.375975	0.118934	3.1612	0.00157119	0.0142688	1.84561	N.S.
CATIP	14.7504	1.12528	0.583544	-1.92836	0.0538103	0.129151	0.888901	N.S.	39.4178	-0.198808	0.431086	0.46118	0.644669	0.804637	0.0944002	N.S.
CATSPER3	10.4936	-0.374873	0.433899	0.863964	0.387608	0.568664	0.245144	N.S.	48.7345	0.60287	0.394279	-1.52905	0.126253	0.308575	0.510639	N.S.
CATSPERB	75.5622	-0.113912	0.331765	0.343351	0.731335	0.844055	0.0736291	N.S.	17.2582	1.08449	0.603349	-1.79745	0.072264	0.213844	0.669904	N.S.
CATSPERE	39.0967	0.129769	0.262581	-0.494206	0.621161	0.765	0.116338	N.S.	26.4415	0.326308	0.458765	-0.711274	0.476914	0.687005	0.16304	N.S.
CATSPERG	117.916	0.182769	0.184853	-0.988729	0.322796	0.499315	0.301626	N.S.	41.2282	0.114627	0.359521	-0.318832	0.749854	0.870428	0.0602671	N.S.
CAV2	23.012	-0.974505	0.491877	1.9812	0.0475691	0.116936	0.932053	N.S.	14.6949	-0.29922	0.741716	0.403416	0.686642	0.832408	0.0796636	N.S.
CAVIN2	4566.47	-0.122045	0.389076	0.31368	0.753764	0.856899	0.0670703	N.S.	2587.38	0.79661	0.433985	-1.83557	0.0664211	0.202918	0.692679	N.S.
CAVIN3	3.43783	2.92299	1.02859	-2.84176	0.0044865	0.0164855	1.7829	Up-regulated	82.0826	0.0319135	0.781305	-0.0408464	0.967418	0.987659	0.00539308	N.S.
CBFA2T2	1764.13	0.315158	0.100445	-3.13763	0.0017032	0.00717709	2.14405	N.S.	1413.23	-0.0816254	0.158957	0.513505	0.607598	0.781804	0.106902	N.S.
CBFA2T3	649.83	0.355889	0.16806	-2.11763	0.0342062	0.0895902	1.04774	N.S.	4171.19	-0.186355	0.273202	0.682116	0.495165	0.701458	0.153998	N.S.
CBFB	3292.47	-0.863448	0.226434	3.81324	0.000137157	0.000801202	3.09626	N.S.	4979.68	-0.218997	0.192094	1.14005	0.254264	0.475311	0.323022	N.S.
CBL	5826.51	-0.267197	0.104555	2.55555	0.0106019	0.0341524	1.46658	N.S.	7272.61	-0.120112	0.215565	0.557197	0.577393	0.760342	0.118991	N.S.
CBLB	2705.48	-0.377611	0.146455	2.57834	0.00992752	0.0323348	1.49033	N.S.	9751.88	-0.515883	0.338364	1.52464	0.127349	0.310306	0.50821	N.S.
CBLL1	1444.96	-0.12499	0.125958	0.992318	0.321042	0.497477	0.303227	N.S.	4262.92	0.302411	0.177641	-1.70238	0.0886844	0.245146	0.610575	N.S.
CBLN3	136.617	0.701295	0.249316	-2.81288	0.00491002	0.0178163	1.74918	N.S.	19.0057	-0.612897	0.448993	1.36505	0.172238	0.373831	0.427325	N.S.
CBR3	18.953	0.262589	0.318902	-0.823417	0.410271	0.590905	0.228483	N.S.	21.0749	0.402786	0.419786	-0.959502	0.337306	0.565335	0.247694	N.S.
CBR4	661.212	-0.811233	0.204638	3.96423	7.36e-05	0.000468191	3.32958	N.S.	482.623	0.254059	0.223161	-1.13845	0.254932	0.476104	0.322298	N.S.
CBX1	1653.33	-0.37476	0.0910683	4.11515	3.87e-05	0.000266953	3.57357	N.S.	3368.25	-0.169092	0.173591	0.974086	0.330014	0.558431	0.253031	N.S.
CBX2	22.1319	0.0216104	0.301596	-0.0716534	0.942878	0.970352	0.0130707	N.S.	101.064	0.917583	0.381168	-2.40729	0.0160714	0.0755898	1.12154	N.S.
CBX3	6957.97	-0.584761	0.139986	4.17728	2.95e-05	0.000210644	3.67645	N.S.	7529.04	-0.207557	0.133899	1.5501	0.121117	0.300346	0.522378	N.S.
CBX4	1278	1.68115	0.267628	-6.28166	3.35e-10	1.36e-08	7.86562	Up-regulated	3798.49	0.409914	0.247284	-1.65766	0.0973855	0.260524	0.584153	N.S.
CBX5	2200.05	-0.423263	0.111868	3.7836	0.000154574	0.000889286	3.05096	N.S.	800.67	-0.514562	0.134735	3.81907	0.000133954	0.0021709	2.66336	N.S.
CBX6	2525	0.751671	0.157954	-4.7588	1.95e-06	2.05e-05	4.68824	N.S.	9781.11	-0.128318	0.153314	0.836961	0.402615	0.623466	0.205187	N.S.
CBX7	2044.3	0.67157	0.141725	-4.73854	2.15e-06	2.23e-05	4.65183	N.S.	4728.49	0.460522	0.148511	-3.10092	0.00192918	0.0166423	1.77879	N.S.
CBX8	67.7578	0.568623	0.334623	-1.6993	0.0892634	0.192522	0.715519	N.S.	162.558	0.419439	0.258883	-1.62019	0.105191	0.274154	0.562005	N.S.
CBY1	91.5722	0.374274	0.21096	-1.77415	0.0760391	0.169645	0.770459	N.S.	78.7814	0.110505	0.343122	-0.322058	0.747409	0.868865	0.0610476	N.S.
CC2D1A	1056.38	0.77714	0.15249	-5.09635	3.46e-07	4.69e-06	5.32855	N.S.	1446.08	-0.0691705	0.139375	0.496292	0.619689	0.788917	0.102969	N.S.
CC2D1B	1951	0.4028	0.120071	-3.35468	0.000794558	0.00371376	2.43019	N.S.	3525.44	0.184131	0.123152	-1.49515	0.134875	0.321653	0.492612	N.S.
CC2D2A	89.5516	-0.0493317	0.181108	0.272388	0.785323	0.877414	0.0567952	N.S.	149.948	0.0997411	0.322159	-0.309602	0.756864	0.874527	0.0582266	N.S.
CC2D2B	40.6679	-0.0558479	0.412428	0.135413	0.892286	0.941626	0.0261216	N.S.	1071.28	-1.19169	0.362737	3.28528	0.0010188	0.0103304	1.98588	Down-regulated
CCAR1	3517.01	-0.417192	0.0928835	4.49157	7.07e-06	6.12e-05	4.21333	N.S.	4501.82	-0.415427	0.128581	3.23085	0.00123424	0.0118768	1.9253	N.S.
CCAR2	2352.28	0.299891	0.0752982	-3.98272	6.81e-05	0.000436607	3.35991	N.S.	4547.51	-0.185737	0.135211	1.37368	0.16954	0.370333	0.431407	N.S.
CCDC102A	145.823	0.700956	0.20649	-3.39463	0.000687205	0.0032674	2.4858	N.S.	236.823	0.641149	0.21245	-3.01789	0.00254544	0.0204565	1.68917	N.S.
CCDC106	117.463	1.62084	0.273584	-5.92447	3.13e-09	8.41e-08	7.07509	Up-regulated	168.624	0.284901	0.333663	-0.853857	0.393184	0.615039	0.211098	N.S.
CCDC107	29.8513	2.33519	0.476494	-4.90077	9.55e-07	1.12e-05	4.95112	Up-regulated	303.237	0.474663	0.193756	-2.4498	0.0142936	0.0696284	1.15721	N.S.
CCDC112	528.287	-0.316496	0.174177	1.81709	0.0692028	0.157675	0.802237	N.S.	573.295	-0.922002	0.239142	3.85546	0.000115513	0.00194549	2.71097	N.S.
CCDC113	4.48821	1.43723	0.776319	-1.85134	0.0641205	0.148704	0.827677	N.S.	18.5398	-0.682946	0.526299	1.29764	0.194412	0.404863	0.392692	N.S.
CCDC115	1817.93	0.0552928	0.115332	-0.479422	0.631639	0.772874	0.111891	N.S.	1748.57	-0.0174967	0.211157	0.0828611	0.933962	0.972024	0.0123231	N.S.
CCDC117	1289.83	-0.797536	0.169996	4.69149	2.71e-06	2.72e-05	4.56489	N.S.	1689.16	-0.813855	0.180452	4.51009	6.48e-06	0.000204018	3.69033	N.S.
CCDC12	989.909	0.879831	0.174356	-5.04618	4.51e-07	5.91e-06	5.22862	N.S.	4428.27	-0.740819	0.243928	3.03704	0.00238916	0.0194583	1.7109	N.S.
CCDC120	231.605	0.524742	0.164844	-3.18327	0.00145623	0.00626342	2.20319	N.S.	541.044	-0.461351	0.286012	1.61305	0.106734	0.276636	0.558092	N.S.
CCDC121	30.9937	-0.737484	0.318904	2.31256	0.020747	0.0593767	1.22638	N.S.	77.1268	-0.300896	0.355594	0.846176	0.397454	0.618503	0.208658	N.S.
CCDC122	46.6862	-0.0936139	0.427976	0.218736	0.826855	0.903925	0.0438674	N.S.	36.9631	0.0350155	0.352261	-0.0994023	0.920819	0.966313	0.0148822	N.S.
CCDC124	469.49	1.85693	0.287018	-6.46975	9.82e-11	5.08e-09	8.29417	Up-regulated	1018.97	0.51995	0.150976	-3.44392	0.000573346	0.00665625	2.17677	N.S.
CCDC125	356.613	-0.23721	0.132006	1.79697	0.0723411	0.163201	0.787277	N.S.	411.506	-0.497646	0.300065	1.65846	0.0972249	0.260387	0.584381	N.S.
CCDC126	336.048	-0.914348	0.20766	4.40311	1.07e-05	8.72e-05	4.05939	N.S.	306.527	-0.678278	0.290908	2.33159	0.0197225	0.0873907	1.05853	N.S.
CCDC127	362.615	-0.258983	0.16408	1.57839	0.114476	0.23298	0.632682	N.S.	242.751	-0.401816	0.260064	1.54506	0.122331	0.302009	0.519981	N.S.
CCDC13	9.00162	0.670846	0.442714	-1.5153	0.129695	0.256438	0.591017	N.S.	50.736	-0.234369	0.504379	0.464669	0.642169	0.803198	0.0951773	N.S.
CCDC134	840.086	0.144344	0.128207	-1.12587	0.26022	0.429686	0.366848	N.S.	345.94	-0.330969	0.285901	1.15764	0.247012	0.46666	0.330999	N.S.
CCDC136	261.924	0.293271	0.166586	-1.76048	0.0783264	0.17343	0.760875	N.S.	190.915	0.0308426	1.19035	-0.0259106	0.979329	0.992525	0.00325867	N.S.
CCDC137	680.11	0.509347	0.140648	-3.62144	0.000292965	0.00154647	2.81066	N.S.	1035.84	-0.224651	0.253452	0.886364	0.375422	0.599367	0.222307	N.S.
CCDC138	159.606	-0.491245	0.158534	3.09868	0.00194383	0.0080381	2.09485	N.S.	61.61	-0.372286	0.532063	0.699703	0.484113	0.692433	0.159622	N.S.
CCDC14	2029.27	-0.375722	0.101377	3.70618	0.000210411	0.0011613	2.93505	N.S.	324.83	0.00360948	0.248841	-0.0145052	0.988427	0.996124	0.00168647	N.S.
CCDC141	123.884	0.275137	0.364884	-0.754039	0.450826	0.627673	0.202266	N.S.	95.8471	-1.11292	0.683685	1.62782	0.103563	0.271398	0.566393	N.S.
CCDC146	541.643	-0.426673	0.187246	2.27868	0.0226863	0.0639844	1.19393	N.S.	109.548	-0.743151	0.363039	2.04703	0.040655	0.144289	0.840768	N.S.
CCDC149	702.977	0.106935	0.223519	-0.478413	0.632356	0.773335	0.111632	N.S.	433.437	0.080939	0.884017	-0.0915582	0.927049	0.969578	0.0134171	N.S.
CCDC15	76.8427	-0.444703	0.229981	1.93365	0.0531561	0.127968	0.892899	N.S.	23.7551	0.176309	0.453869	-0.388458	0.697677	0.839254	0.0761067	N.S.
CCDC150	19.9887	-0.993639	0.34154	2.90929	0.0036225	0.0136792	1.86394	N.S.	83.812	-0.574316	0.249933	2.29788	0.0215685	0.0927958	1.03247	N.S.
CCDC152	69.7112	-0.558604	0.314183	1.77796	0.0754106	0.168496	0.773411	N.S.	10.3551	-1.25072	0.674693	1.85377	0.0637725	0.197131	0.705245	N.S.
CCDC153	43.8926	1.19259	0.25162	-4.73967	2.14e-06	2.22e-05	4.65337	Up-regulated	20.39	-0.605431	0.820133	0.738211	0.460386	0.674217	0.1712	N.S.
CCDC154	93.4328	1.81713	0.367902	-4.93915	7.85e-07	9.5e-06	5.02229	Up-regulated	199.774	0.343489	0.491418	-0.698975	0.484568	0.69269	0.159461	N.S.
CCDC157	48.5959	0.953518	0.284241	-3.35461	0.00079478	0.00371399	2.43016	N.S.	86.7144	0.254884	0.258891	-0.984522	0.324859	0.552898	0.257355	N.S.
CCDC158	1.93746	-3.14419	1.35414	2.32191	0.0202379	0.0581697	1.2353	N.S.	11.8179	0.16846	1.0759	-0.156576	0.875579	0.941916	0.0259878	N.S.
CCDC159	1179.27	0.743065	0.100627	-7.38438	1.53e-13	2.95e-11	10.5308	N.S.	580.419	0.106998	0.171623	-0.623449	0.53299	0.729953	0.136705	N.S.
CCDC163	173.547	0.307226	0.441245	-0.69627	0.48626	0.65929	0.180924	N.S.	109.121	0.389975	0.404378	-0.964383	0.334854	0.563156	0.249371	N.S.
CCDC167	489.294	0.0230618	0.169831	-0.135793	0.891985	0.941443	0.0262059	N.S.	582.925	0.490231	0.325805	-1.50468	0.132407	0.318226	0.497264	N.S.
CCDC168	6.45251	-1.63308	0.677807	2.40935	0.0159809	0.0478188	1.3204	Down-regulated	49.4482	-0.926503	0.566338	1.63595	0.101849	0.268305	0.571371	N.S.
CCDC17	118.307	0.73589	0.174658	-4.21333	2.52e-05	0.000183401	3.7366	N.S.	899.728	-0.180845	0.40695	0.444391	0.65676	0.812639	0.0901022	N.S.
CCDC171	50.6262	0.120988	0.311927	-0.387872	0.698111	0.820783	0.0857715	N.S.	42.2982	-0.941383	0.449364	2.09492	0.0361779	0.132874	0.876561	N.S.
CCDC174	825.447	-0.125332	0.112447	1.11458	0.265031	0.435288	0.361223	N.S.	1655.16	-0.4213	0.239534	1.75883	0.0786067	0.226166	0.645574	N.S.
CCDC18	491.943	-0.310411	0.126396	2.45586	0.0140548	0.0430327	1.3662	N.S.	305.733	-0.653347	0.27769	2.35279	0.018633	0.0838651	1.07642	N.S.
CCDC180	108.884	0.234036	0.353296	-0.662436	0.507692	0.677267	0.16924	N.S.	293.428	-0.511178	0.399116	1.28078	0.200272	0.411294	0.385848	N.S.
CCDC181	9.08216	-1.15764	0.64152	1.80453	0.0711486	0.161157	0.792752	N.S.	60.7967	0.618348	0.390542	-1.58331	0.113351	0.287862	0.540815	N.S.
CCDC183	32.848	1.00732	0.284807	-3.53686	0.000404908	0.0020512	2.68799	Up-regulated	88.7633	0.908604	0.225805	-4.02384	5.73e-05	0.00111352	2.9533	N.S.
CCDC184	15.6351	2.98085	0.823526	-3.61962	0.000295038	0.0015562	2.80794	Up-regulated	12.215	0.908322	0.687854	-1.32052	0.186663	0.393801	0.404723	N.S.
CCDC186	1793.26	-0.434771	0.139075	3.12615	0.00177111	0.00742099	2.12954	N.S.	2587.47	-1.06227	0.145407	7.30552	2.76e-13	1.79e-10	9.74676	Down-regulated
CCDC187	7.74357	0.83922	0.700689	-1.19771	0.231031	0.393839	0.404681	N.S.	823.712	-1.65037	0.385252	4.28389	1.84e-05	0.000456549	3.34051	Down-regulated
CCDC188	22.0879	1.37771	0.425209	-3.24008	0.00119495	0.00528953	2.27658	Up-regulated	20.6091	-0.705572	0.530865	1.3291	0.183816	0.389356	0.409653	N.S.
CCDC191	374.982	0.10498	0.125275	-0.838	0.40203	0.582859	0.234437	N.S.	87.9355	-0.92272	0.244405	3.77537	0.000159769	0.0024785	2.60581	N.S.
CCDC192	5.6922	-0.563886	0.795619	0.708739	0.478486	0.652417	0.185474	N.S.	10.7115	-0.426564	0.602037	0.708534	0.478613	0.688123	0.162334	N.S.
CCDC22	945.521	0.78469	0.151817	-5.16864	2.36e-07	3.39e-06	5.47031	N.S.	1343.97	0.198803	0.215782	-0.921311	0.356888	0.58266	0.234585	N.S.
CCDC24	83.3663	0.676108	0.216081	-3.12896	0.00175424	0.00736232	2.13299	N.S.	54.0605	-0.198905	0.392855	0.506307	0.612641	0.785162	0.105041	N.S.
CCDC25	1362.57	-0.451115	0.11693	3.85797	0.000114331	0.000684439	3.16467	N.S.	1547.91	-0.519914	0.132821	3.9144	9.06e-05	0.00161119	2.79285	N.S.
CCDC28A	915.57	-0.60901	0.113864	5.34857	8.87e-08	1.45e-06	5.83852	N.S.	633.718	-0.316689	0.196428	1.61224	0.10691	0.276939	0.557616	N.S.
CCDC28B	201.8	0.241904	0.136713	-1.76943	0.0768218	0.17101	0.766979	N.S.	106.607	0.734105	0.344385	-2.13164	0.0330365	0.124988	0.903133	N.S.
CCDC30	139.528	0.0770394	0.165931	-0.464286	0.642443	0.780002	0.107904	N.S.	40.2137	-0.0210803	0.495404	0.0425518	0.966059	0.987476	0.00547343	N.S.
CCDC32	402.128	-0.204024	0.110021	1.85442	0.0636797	0.147928	0.82995	N.S.	2055.14	-0.176603	0.236896	0.745487	0.455977	0.670024	0.173909	N.S.
CCDC34	96.7097	-0.732354	0.164644	4.4481	8.66e-06	7.29e-05	4.13715	N.S.	142.634	-0.424485	0.198375	2.13981	0.0323704	0.123209	0.909357	N.S.
CCDC38	7.10224	-0.266113	0.600171	0.443396	0.65748	0.790949	0.101851	N.S.	11.6326	-1.08782	0.693982	1.56751	0.116995	0.293276	0.532723	N.S.
CCDC39	25.0649	-0.771028	0.382158	2.01756	0.0436366	0.109055	0.962353	N.S.	142.989	0.175266	0.189521	-0.924785	0.355078	0.580932	0.235875	N.S.
CCDC43	397.838	-0.575083	0.117383	4.89919	9.62e-07	1.13e-05	4.94826	N.S.	747.589	-0.727745	0.313733	2.31964	0.0203606	0.0893854	1.04873	N.S.
CCDC47	1816.01	-0.861021	0.148528	5.79704	6.75e-09	1.59e-07	6.79951	N.S.	1562.09	-0.69225	0.12489	5.54288	2.98e-08	2.91e-06	5.53623	N.S.
CCDC50	2668.01	-0.541151	0.177375	3.05089	0.00228167	0.009233	2.03466	N.S.	10884.5	-1.03918	0.209195	4.96751	6.78e-07	3.57e-05	4.44735	Down-regulated
CCDC51	173.038	-0.225806	0.120803	1.86921	0.0615935	0.143983	0.84169	N.S.	195.133	-0.685881	0.209599	3.27236	0.00106654	0.0106654	1.97202	N.S.
CCDC57	1431.31	1.0808	0.159474	-6.77727	1.22e-11	9.74e-10	9.01159	Up-regulated	365.707	0.396209	0.169196	-2.34171	0.0191955	0.0857245	1.06689	N.S.
CCDC59	1557.96	0.332768	0.141405	-2.3533	0.0186077	0.05428	1.26536	N.S.	1363.18	-0.499177	0.188993	2.64125	0.00826004	0.0476077	1.32232	N.S.
CCDC6	2535.65	-0.289566	0.12095	2.3941	0.016661	0.0495157	1.30526	N.S.	4927.26	-0.641021	0.219056	2.92629	0.00343029	0.0255096	1.5933	N.S.
CCDC61	232.518	0.979534	0.202615	-4.83445	1.34e-06	1.5e-05	4.82494	N.S.	267.802	0.642273	0.180922	-3.55	0.00038523	0.00493095	2.30707	N.S.
CCDC62	25.772	-0.297842	0.273567	1.08873	0.276271	0.447874	0.348844	N.S.	35.4686	-0.261514	0.46319	0.564593	0.57235	0.757738	0.120481	N.S.
CCDC65	427.638	-0.00885147	0.139421	0.0634875	0.949378	0.974009	0.0114369	N.S.	18.1539	-0.532868	0.465141	1.14561	0.251959	0.472758	0.325361	N.S.
CCDC66	1271.17	0.0103391	0.102784	-0.100591	0.919876	0.958335	0.0184825	N.S.	2774.74	-0.443222	0.25283	1.75304	0.0795944	0.228094	0.641886	N.S.
CCDC68	23.2924	0.182963	0.575746	-0.317784	0.750649	0.855524	0.0677676	N.S.	29.7559	-0.0879389	0.691901	0.127098	0.898863	0.953874	0.0205092	N.S.
CCDC69	11202.6	0.102294	0.122532	-0.834832	0.403812	0.584527	0.233195	N.S.	35038.4	-0.0191287	0.241325	0.0792652	0.936822	0.973839	0.011513	N.S.
CCDC7	220.007	-0.188763	0.161775	1.16682	0.243282	0.408104	0.389229	N.S.	95.7806	0.0145066	0.292584	-0.0495809	0.960456	0.984682	0.00670409	N.S.
CCDC71	340.28	0.419636	0.161377	-2.60035	0.0093128	0.0306318	1.51383	N.S.	720.501	0.54128	0.196253	-2.75807	0.00581432	0.0376233	1.42454	N.S.
CCDC71L	431.46	-0.103135	0.113852	0.905865	0.365008	0.544726	0.263822	N.S.	1293.34	0.29205	0.20223	-1.44415	0.148698	0.341522	0.466582	N.S.
CCDC73	3.64507	-0.384927	0.949002	0.405612	0.685027	0.811583	0.0906672	N.S.	34.6058	-0.115204	0.45137	0.255231	0.798544	0.898963	0.0462584	N.S.
CCDC77	325.661	-0.305913	0.12995	2.35408	0.0185686	0.0541795	1.26616	N.S.	307.883	-0.290814	0.282566	1.02919	0.30339	0.529767	0.275915	N.S.
CCDC78	168.687	0.773758	0.23731	-3.26053	0.00111202	0.00498018	2.30275	N.S.	16.965	0.0584159	0.546406	-0.106909	0.914861	0.963462	0.0161656	N.S.
CCDC80	45.2536	0.581556	0.399646	-1.45518	0.145621	0.280435	0.552167	N.S.	627.7	-0.578314	0.306989	1.88383	0.0595885	0.187781	0.726348	N.S.
CCDC82	2067.29	-0.505838	0.19552	2.58714	0.00967762	0.0316621	1.49946	N.S.	5016.32	-0.773698	0.141274	5.4766	4.34e-08	3.97e-06	5.40071	N.S.
CCDC85B	140.806	2.03642	0.404857	-5.02997	4.91e-07	6.36e-06	5.19624	Up-regulated	524.003	0.687772	0.190793	-3.6048	0.000312394	0.00417157	2.3797	N.S.
CCDC85C	629.162	0.772217	0.18231	-4.23573	2.28e-05	0.000168261	3.77402	N.S.	18.2718	0.0318599	0.467434	-0.0681592	0.945659	0.976966	0.0101204	N.S.
CCDC86	216.205	0.91118	0.2047	-4.45129	8.54e-06	7.2e-05	4.14278	N.S.	234.407	0.290529	0.225201	-1.29009	0.197021	0.407559	0.389809	N.S.
CCDC88A	3222.55	-0.356511	0.192206	1.85484	0.0636193	0.147821	0.830263	N.S.	5116.94	-0.803076	0.209234	3.83818	0.000123951	0.00204455	2.6894	N.S.
CCDC88B	6517.69	1.39719	0.206519	-6.76544	1.33e-11	1.03e-09	8.9865	Up-regulated	3404.62	0.420742	0.221874	-1.89631	0.057919	0.184569	0.733841	N.S.
CCDC88C	7722.09	0.616852	0.141014	-4.37441	1.22e-05	9.76e-05	4.01071	N.S.	13747.7	0.282268	0.148687	-1.8984	0.0576433	0.184024	0.735126	N.S.
CCDC9	533.517	1.24133	0.20296	-6.11612	9.59e-10	3.19e-08	7.49688	Up-regulated	2095.34	-0.019398	0.247676	0.0783203	0.937573	0.974095	0.0113988	N.S.
CCDC90B	1044.38	-0.667806	0.128434	5.19959	2e-07	2.93e-06	5.53307	N.S.	965.187	-0.277699	0.154801	1.79391	0.072828	0.214945	0.667672	N.S.
CCDC91	1136.05	-0.448137	0.129568	3.4587	0.000542779	0.00264672	2.57729	N.S.	1087.56	-0.246712	0.152013	1.62297	0.104596	0.273373	0.563245	N.S.
CCDC92	1093.81	0.716249	0.150903	-4.74643	2.07e-06	2.16e-05	4.6662	N.S.	353.041	0.454315	0.179877	-2.5257	0.0115469	0.0603937	1.21901	N.S.
CCDC93	2583.86	0.0392034	0.0709429	-0.552605	0.580534	0.73412	0.134233	N.S.	1913.81	-0.0951389	0.141634	0.671722	0.501761	0.706536	0.150866	N.S.
CCDC96	43.7585	1.56171	0.343637	-4.54465	5.5e-06	5e-05	4.30111	Up-regulated	35.4387	1.28676	0.37569	-3.42506	0.000614663	0.00703239	2.1529	Up-regulated
CCDC97	1282.84	0.141291	0.0885102	-1.59632	0.110417	0.226563	0.644811	N.S.	3867.25	0.193099	0.24773	-0.779474	0.435701	0.653062	0.185045	N.S.
CCDC9B	142.489	0.43764	0.201228	-2.17485	0.0296415	0.0796584	1.09877	N.S.	526.756	0.865537	0.333007	-2.59916	0.00934531	0.0522482	1.28193	N.S.
CCER2	18.5408	0.890703	0.35021	-2.54334	0.0109799	0.0351896	1.45359	N.S.	52.2748	0.0133553	0.443797	-0.0300933	0.975993	0.991175	0.00384959	N.S.
CCHCR1	521.249	0.486006	0.137842	-3.52582	0.000422174	0.00212392	2.67286	N.S.	513.702	0.353995	0.180395	-1.96233	0.0497237	0.166092	0.779652	N.S.
CCIN	12.5853	1.53201	0.384343	-3.98605	6.72e-05	0.000431239	3.36528	Up-regulated	54.86	-0.246912	0.680721	0.362721	0.716813	0.850358	0.070398	N.S.
CCL22	2.9766	1.06556	0.961656	-1.10805	0.26784	0.438695	0.357838	N.S.	26.2411	-0.850263	0.703441	1.20872	0.226771	0.443808	0.352805	N.S.
CCL24	2.59918	1.41897	1.1533	-1.23036	0.218563	0.37806	0.422439	N.S.	17.7565	-2.9903	1.36673	2.18792	0.0286753	0.113019	0.946849	N.S.
CCL25	3.02277	-0.142966	1.14072	0.12533	0.900262	0.946271	0.0239843	N.S.	65.0462	0.240339	0.356827	-0.673544	0.500601	0.705578	0.151455	N.S.
CCL28	255.897	0.161998	0.120908	-1.33985	0.180295	0.328851	0.483	N.S.	24.4307	-0.0730932	0.394125	0.185457	0.852871	0.928869	0.0320455	N.S.
CCL3	233.986	1.99471	0.53869	-3.70288	0.000213164	0.00117386	2.93038	Up-regulated	302.158	-1.85577	0.389627	4.76294	1.91e-06	8.01e-05	4.09614	Down-regulated
CCL5	25001.7	-0.0893736	0.201701	0.443099	0.657694	0.791102	0.101768	N.S.	16340.9	-0.395634	0.475213	0.832541	0.405104	0.625863	0.203521	N.S.
CCM2	3571.42	0.606697	0.131828	-4.6022	4.18e-06	3.94e-05	4.40465	N.S.	5381.35	0.356627	0.133852	-2.66433	0.00771413	0.0455906	1.34112	N.S.
CCNA2	163.417	-2.29561	0.327837	7.00228	2.52e-12	2.62e-10	9.58192	Down-regulated	582.066	-0.235291	0.237196	0.991971	0.321212	0.54876	0.260618	N.S.
CCNB1	148.072	-1.65989	0.22348	7.42747	1.11e-13	2.37e-11	10.6247	Down-regulated	253.335	0.114029	0.260254	-0.438146	0.661281	0.815606	0.0885198	N.S.
CCNB1IP1	1060.22	-0.0090615	0.107335	0.0844224	0.932721	0.965018	0.0154647	N.S.	317.168	-0.823814	0.320009	2.57435	0.010043	0.0548762	1.26062	N.S.
CCNB2	99.4465	-1.91028	0.341881	5.58757	2.3e-08	4.56e-07	6.34071	Down-regulated	192.161	0.268115	0.360782	-0.74315	0.457391	0.671287	0.173092	N.S.
CCNC	1374.78	-0.864408	0.220754	3.9157	9.01e-05	0.000558318	3.25312	N.S.	1812.39	-0.438201	0.21655	2.02356	0.0430155	0.150094	0.823638	N.S.
CCND1	29.7957	0.0203076	0.340286	-0.0596781	0.952412	0.975563	0.0107446	N.S.	204.946	-0.637545	0.328736	1.93938	0.0524546	0.172303	0.763706	N.S.
CCND2	2479.65	-0.302265	0.149024	2.0283	0.0425298	0.106892	0.971053	N.S.	5387.19	0.0172824	0.194949	-0.0886506	0.92936	0.97015	0.0131611	N.S.
CCND3	9465.9	0.508537	0.107794	-4.71767	2.39e-06	2.44e-05	4.6118	N.S.	14289.9	0.733149	0.235051	-3.11911	0.00181399	0.0159472	1.79732	N.S.
CCNDBP1	3694.59	-0.198124	0.0807078	2.45483	0.014095	0.0431214	1.36531	N.S.	4871.76	-0.221701	0.179391	1.23586	0.216511	0.431773	0.364744	N.S.
CCNE1	150.455	-0.74547	0.214316	3.47837	0.000504473	0.00248928	2.60393	N.S.	285.943	0.0944694	0.267842	-0.352706	0.724309	0.854642	0.0682158	N.S.
CCNE2	93.7334	-0.557247	0.151003	3.6903	0.000223994	0.00122449	2.91204	N.S.	159.708	-0.635395	0.231325	2.74676	0.00601864	0.0384953	1.41459	N.S.
CCNF	119.273	-0.337178	0.185165	1.82095	0.0686139	0.156584	0.805252	N.S.	367.232	-0.0126311	0.155155	0.0814095	0.935116	0.972525	0.0120991	N.S.
CCNG1	3362.1	-0.428483	0.151755	2.82352	0.00474991	0.0173024	1.76189	N.S.	11735.8	-0.337669	0.131084	2.57598	0.0099956	0.0546513	1.2624	N.S.
CCNG2	1872.35	-0.624847	0.153675	4.06602	4.78e-05	0.000320289	3.49446	N.S.	2472.21	-0.506079	0.237499	2.13086	0.0331005	0.125087	0.902789	N.S.
CCNH	875.333	-0.156186	0.103536	1.50852	0.131422	0.259018	0.58667	N.S.	2473.6	-0.0458621	0.200506	0.228731	0.819078	0.911621	0.0401858	N.S.
CCNI	15983.1	-0.406322	0.140818	2.88543	0.00390875	0.0146232	1.83496	N.S.	24943.9	0.327743	0.216816	-1.51162	0.130631	0.315497	0.501005	N.S.
CCNI2	30.4414	0.512813	0.274888	-1.86554	0.0621062	0.145004	0.83862	N.S.	10.6379	0.846897	0.850397	-0.995885	0.319306	0.546654	0.262288	N.S.
CCNJ	548.884	-0.288097	0.146492	1.96663	0.0492255	0.120198	0.920102	N.S.	1049.06	-0.114262	0.321292	0.355633	0.722115	0.853752	0.0686682	N.S.
CCNJL	67.865	0.766552	0.342552	-2.23777	0.0252359	0.070006	1.15486	N.S.	565.322	0.17603	0.382988	-0.459623	0.645787	0.805403	0.0939865	N.S.
CCNK	559.241	-0.317415	0.0977639	3.24675	0.00116732	0.00518084	2.2856	N.S.	2340.77	-0.264734	0.157481	1.68106	0.0927522	0.25266	0.597463	N.S.
CCNL1	18041.4	0.212628	0.114864	-1.85113	0.0641507	0.148733	0.827594	N.S.	25473.2	0.00237944	0.190168	-0.0125123	0.990017	0.996995	0.00130705	N.S.
CCNL2	6637.15	0.478367	0.104438	-4.58037	4.64e-06	4.33e-05	4.36359	N.S.	232.272	0.0311425	0.23421	-0.132969	0.894218	0.951123	0.0217631	N.S.
CCNQ	451.31	0.761022	0.145558	-5.22831	1.71e-07	2.57e-06	5.5909	N.S.	1695.78	0.0897563	0.134996	-0.664879	0.506128	0.710411	0.14849	N.S.
CCNT1	2208.79	-0.0506064	0.112178	0.451127	0.651898	0.786301	0.104411	N.S.	5672.2	-0.205352	0.232909	0.881682	0.377949	0.601818	0.220535	N.S.
CCNT2	3155.54	-0.286853	0.0915072	3.13476	0.00171994	0.00723635	2.14048	N.S.	6314.87	-0.414004	0.183392	2.25749	0.0239777	0.0999308	1.0003	N.S.
CCNY	6085.73	0.0113332	0.115926	-0.0977623	0.922121	0.959513	0.0179491	N.S.	5429.24	-0.0469273	0.133726	0.350921	0.725648	0.855681	0.067688	N.S.
CCNYL1	637.333	-0.410151	0.150239	2.72999	0.0063337	0.0221405	1.65481	N.S.	236.814	-0.375977	0.255523	1.4714	0.141182	0.330822	0.480406	N.S.
CCP110	1115.31	-0.630512	0.134942	4.67246	2.98e-06	2.95e-05	4.53034	N.S.	923.244	-0.82787	0.18611	4.44828	8.66e-06	0.000254765	3.59386	N.S.
CCPG1	561.286	-0.905789	0.237029	3.82143	0.000132682	0.000779274	3.10831	N.S.	3176.29	-0.595811	0.294183	2.02531	0.0428358	0.149585	0.825111	N.S.
CCR1	2496.77	-1.19849	0.294971	4.06307	4.84e-05	0.000323573	3.49003	Down-regulated	4087.38	-0.869968	0.387789	2.24341	0.0248707	0.102368	0.989838	N.S.
CCR10	8.36051	1.38757	0.534584	-2.5956	0.00944258	0.0309913	1.50876	Up-regulated	46.9923	1.30687	0.526829	-2.48063	0.013115	0.065625	1.18293	N.S.
CCR2	3316.86	-1.40624	0.390943	3.59706	0.000321833	0.00167981	2.77474	Down-regulated	2033.81	-0.666371	0.388576	1.71491	0.0863626	0.240923	0.618122	N.S.
CCR3	20.7671	-0.47623	0.310028	1.53609	0.124517	0.248436	0.604786	N.S.	348.72	0.143509	0.577217	-0.248621	0.803654	0.902118	0.0447368	N.S.
CCR4	422.984	-0.515417	0.189442	2.72072	0.00651405	0.022677	1.64441	N.S.	402.489	1.12309	0.241407	-4.65229	3.28e-06	0.000121888	3.91404	Up-regulated
CCR5	1183.58	-1.98265	0.259585	7.63777	2.21e-14	6.94e-12	11.1585	Down-regulated	898.079	-0.737027	0.237894	3.09813	0.00194746	0.016753	1.77591	N.S.
CCR6	36.4768	0.176651	0.323147	-0.546658	0.584614	0.736967	0.132552	N.S.	733.115	-0.0316736	0.319513	0.099131	0.921034	0.966313	0.0148822	N.S.
CCR7	2783.21	0.622789	0.275222	-2.26286	0.0236443	0.0663331	1.17827	N.S.	6937.01	0.127001	0.344075	-0.369109	0.712047	0.847102	0.0720644	N.S.
CCR8	27.7742	-0.739607	0.516696	1.43142	0.152311	0.290419	0.536975	N.S.	15.0185	0.709272	0.688467	-1.03022	0.302907	0.529359	0.27625	N.S.
CCR9	99.2521	-1.90864	0.404488	4.71866	2.37e-06	2.43e-05	4.61375	Down-regulated	664.15	0.46216	0.195588	-2.36292	0.0181314	0.0822034	1.08511	N.S.
CCRL2	126.741	-0.842052	0.228223	3.6896	0.000224605	0.00122689	2.91119	N.S.	189.759	-0.472958	0.331502	1.42671	0.153662	0.349271	0.456837	N.S.
CCS	864.386	1.13412	0.17393	-6.52058	7e-11	3.88e-09	8.41156	Up-regulated	300.656	0.262378	0.188947	-1.38863	0.164945	0.364129	0.438744	N.S.
CCSAP	979.696	-0.544825	0.20393	2.67163	0.00754848	0.0256661	1.59064	N.S.	341.538	-0.212491	0.401818	0.528824	0.596927	0.774742	0.110843	N.S.
CCSER1	52.6576	0.332603	0.312083	-1.06575	0.286535	0.459379	0.337829	N.S.	155.209	-0.125471	0.253462	0.49503	0.620579	0.789404	0.102701	N.S.
CCSER2	4062.13	-0.412923	0.157097	2.62846	0.00857734	0.0285675	1.54413	N.S.	4666.4	-0.294408	0.148495	1.98261	0.0474114	0.160544	0.794407	N.S.
CCT2	3059.93	-0.441021	0.0667302	6.60902	3.87e-11	2.4e-09	8.61924	N.S.	6783.09	-0.38318	0.208844	1.83477	0.0665404	0.203177	0.692126	N.S.
CCT3	5094.35	-0.177626	0.0811294	2.18942	0.0285665	0.0773753	1.1114	N.S.	9182.04	0.123072	0.243132	-0.506194	0.61272	0.785176	0.105033	N.S.
CCT4	2662.98	-0.424358	0.0836321	5.0741	3.89e-07	5.2e-06	5.28408	N.S.	3330.27	-0.0593355	0.269448	0.220211	0.825707	0.91479	0.0386788	N.S.
CCT5	4093.81	-0.470922	0.107065	4.39846	1.09e-05	8.88e-05	4.05156	N.S.	6813.8	0.0233817	0.274999	-0.0850244	0.932242	0.971258	0.0126655	N.S.
CCT6A	4443.29	-0.388587	0.0937481	4.14501	3.4e-05	0.000238148	3.62315	N.S.	8008.92	-0.195656	0.228551	0.856071	0.391958	0.614289	0.211627	N.S.
CCT6B	61.2974	0.156416	0.296316	-0.527868	0.597591	0.747291	0.12651	N.S.	37.1381	0.815378	0.307045	-2.65557	0.00791749	0.0463566	1.33389	N.S.
CCT7	5283.46	-0.166245	0.0668186	2.48801	0.0128462	0.0400632	1.39725	N.S.	6256.54	0.218697	0.248548	-0.879897	0.378915	0.602812	0.219818	N.S.
CCT8	5722.15	-0.431558	0.120797	3.5726	0.00035346	0.00182653	2.73837	N.S.	6989.98	-0.282923	0.125174	2.26024	0.0238067	0.0994298	1.00248	N.S.
CCZ1	580.189	-0.107287	0.15271	0.702552	0.482335	0.655979	0.18311	N.S.	1343.77	-0.253633	0.129982	1.95129	0.0510225	0.169095	0.77187	N.S.
CD101	1191.54	-0.38663	0.210731	1.83471	0.0665487	0.15305	0.815166	N.S.	424.267	0.177989	0.372576	-0.477727	0.632845	0.79743	0.0983074	N.S.
CD109	103.451	-0.278391	0.239648	1.16167	0.245371	0.410562	0.386621	N.S.	374.802	-0.0174148	0.219112	0.0794789	0.936652	0.973719	0.0115662	N.S.
CD14	8886.11	1.26737	0.247016	-5.13069	2.89e-07	4.01e-06	5.39719	Up-regulated	7023.77	0.00461197	0.469581	-0.00982146	0.992164	0.997729	0.000987604	N.S.
CD151	925.719	0.640031	0.248705	-2.57345	0.0100689	0.0327239	1.48513	N.S.	2394.47	0.579931	0.22908	-2.53157	0.0113553	0.0597309	1.2238	N.S.
CD160	993.591	-0.901283	0.29649	3.03984	0.00236703	0.00951425	2.02163	N.S.	314.088	0.0679606	0.190837	-0.356118	0.721752	0.853545	0.0687738	N.S.
CD163	5324.85	-0.317156	0.248894	1.27426	0.202571	0.357414	0.446829	N.S.	26125.3	-0.0256689	0.503224	0.0510089	0.959318	0.984007	0.007002	N.S.
CD163L1	16.8224	0.606549	0.488848	-1.24077	0.21469	0.37343	0.427791	N.S.	212.361	-0.315351	0.597624	0.527675	0.597725	0.775351	0.110502	N.S.
CD164	11662.8	-1.02349	0.21349	4.79409	1.63e-06	1.77e-05	4.75153	Down-regulated	18348.8	-0.441509	0.195152	2.26239	0.0236733	0.0991741	1.0036	N.S.
CD180	1031.4	-1.38974	0.233543	5.95069	2.67e-09	7.34e-08	7.13404	Down-regulated	3252.01	-0.988513	0.196945	5.01924	5.19e-07	2.85e-05	4.54468	N.S.
CD19	1034.53	0.317472	0.268743	-1.18132	0.237474	0.401249	0.396586	N.S.	8948.05	-0.749826	0.313383	2.39268	0.0167258	0.0776715	1.10974	N.S.
CD1A	102.174	0.095456	0.316349	-0.301743	0.762848	0.862863	0.0640583	N.S.	436.7	0.331798	0.456635	-0.726615	0.467462	0.67972	0.16767	N.S.
CD1B	30.7662	0.381356	0.335622	-1.13627	0.255845	0.424173	0.372457	N.S.	371.87	-0.206715	0.538214	0.384076	0.700922	0.841081	0.075162	N.S.
CD1C	1025.39	0.619516	0.176503	-3.50994	0.000448202	0.00224193	2.64938	N.S.	21446.1	-0.603833	0.334721	1.80399	0.071233	0.212025	0.673614	N.S.
CD1D	2400.86	0.0753639	0.213562	-0.35289	0.724171	0.839426	0.0760178	N.S.	634.477	-0.219982	0.146524	1.50134	0.133268	0.3195	0.49553	N.S.
CD1E	65.2679	0.515751	0.288375	-1.78847	0.0736995	0.165505	0.781188	N.S.	83.1385	-0.818929	0.698254	1.17283	0.240866	0.459604	0.337616	N.S.
CD2	6802.1	-0.430249	0.16288	2.6415	0.00825398	0.0276583	1.55817	N.S.	6779.47	0.112812	0.205072	-0.550111	0.582243	0.764053	0.116877	N.S.
CD200	191.906	0.498941	0.289126	-1.72569	0.0844041	0.184319	0.73443	N.S.	565.605	-0.110276	0.207504	0.531441	0.595113	0.773445	0.11157	N.S.
CD200R1	450.175	-0.601266	0.230845	2.60463	0.00919733	0.0303221	1.51824	N.S.	528.277	-0.869773	0.338917	2.56633	0.0102782	0.0556775	1.25432	N.S.
CD22	2950.97	0.367961	0.234112	-1.57174	0.116012	0.23545	0.628102	N.S.	6092.56	-0.0673994	0.311787	0.216171	0.828854	0.916552	0.0378431	N.S.
CD226	3309.5	-0.401658	0.214421	1.87323	0.0610372	0.143065	0.844468	N.S.	3501.13	0.342305	0.283009	-1.20952	0.226463	0.4437	0.352911	N.S.
CD244	3611.16	-0.0295118	0.126779	0.232782	0.81593	0.897065	0.047176	N.S.	808.58	0.219688	0.341412	-0.643468	0.519921	0.720066	0.142628	N.S.
CD247	7468.67	0.272575	0.14135	-1.92837	0.0538096	0.129151	0.888901	N.S.	9439.73	0.183037	0.213649	-0.856719	0.3916	0.613987	0.211841	N.S.
CD248	59.497	0.391625	0.394605	-0.992448	0.320979	0.497466	0.303236	N.S.	97.5838	0.499534	0.527909	-0.946251	0.34402	0.571258	0.243168	N.S.
CD274	268.712	-0.664715	0.187618	3.54292	0.000395718	0.00200803	2.69723	N.S.	375.106	-1.13749	0.251711	4.51906	6.21e-06	0.00019805	3.70323	Down-regulated
CD276	5.77613	0.839242	0.7887	-1.06408	0.287291	0.460262	0.336995	N.S.	87.1489	-0.140673	0.457143	0.307723	0.758293	0.875136	0.0579245	N.S.
CD28	2351.24	0.0197863	0.170095	-0.116325	0.907395	0.950281	0.0221479	N.S.	7614.55	0.529403	0.250856	-2.11038	0.0348253	0.129391	0.888095	N.S.
CD2AP	1483.15	-1.02328	0.180895	5.65675	1.54e-08	3.21e-07	6.49414	Down-regulated	1881.51	-0.540124	0.204852	2.63666	0.00837264	0.0480935	1.31791	N.S.
CD2BP2	2517.06	0.102184	0.0699399	-1.46102	0.144009	0.278124	0.555762	N.S.	2853.79	0.0227152	0.115287	-0.197032	0.843803	0.924197	0.0342354	N.S.
CD300A	5164	0.148864	0.165476	-0.899608	0.368329	0.548513	0.260813	N.S.	1284.8	-0.828471	0.193812	4.27461	1.91e-05	0.00047396	3.32426	N.S.
CD300C	1087.98	0.380886	0.228301	-1.66835	0.0952459	0.202118	0.694396	N.S.	485.599	-0.400107	0.374393	1.06868	0.285214	0.510502	0.292003	N.S.
CD300E	12432.8	-0.234586	0.201716	1.16295	0.24485	0.40992	0.387301	N.S.	60.4535	-0.0645638	0.665927	0.0969533	0.922763	0.967626	0.0142924	N.S.
CD300H	880.228	-0.21122	0.411329	0.513506	0.607597	0.754323	0.122442	N.S.	713.477	-0.0454395	0.412411	0.11018	0.912267	0.961949	0.0168479	N.S.
CD300LB	1708.03	0.228033	0.231915	-0.98326	0.325479	0.502459	0.298899	N.S.	153.461	-0.889499	0.759488	1.17118	0.241525	0.460547	0.336726	N.S.
CD300LD	8.26543	-0.373298	0.593171	0.629325	0.529136	0.695025	0.157999	N.S.	17.1391	-0.970606	0.736825	1.31728	0.187745	0.39526	0.403117	N.S.
CD300LF	2966.02	0.272984	0.19763	-1.38129	0.167191	0.311663	0.506315	N.S.	813.931	-0.883523	0.400306	2.20712	0.0273056	0.109355	0.961163	N.S.
CD300LG	1.49228	3.55564	2.04221	-1.74107	0.081671	0.179351	0.746297	N.S.	201.427	1.74769	1.18629	-1.47325	0.140685	0.330317	0.481069	N.S.
CD302	894.411	-0.755889	0.278638	2.7128	0.0066718	0.0231338	1.63575	N.S.	1731.84	-0.254332	0.288318	0.882122	0.377711	0.601625	0.220674	N.S.
CD320	487.402	1.13703	0.224467	-5.06546	4.07e-07	5.41e-06	5.2672	Up-regulated	152.931	1.11675	0.303888	-3.67486	0.000237978	0.00338321	2.47067	Up-regulated
CD33	2818.33	0.18287	0.211174	-0.865967	0.386508	0.567513	0.246024	N.S.	332.608	-0.260197	0.499964	0.520431	0.602763	0.779003	0.108461	N.S.
CD36	10362.1	-0.364976	0.308893	1.18156	0.237381	0.401206	0.396632	N.S.	1219.18	0.409118	0.835022	-0.489948	0.624171	0.791364	0.101624	N.S.
CD37	10248.3	0.713377	0.122202	-5.83767	5.29e-09	1.3e-07	6.8873	N.S.	27106.4	0.10803	0.115391	-0.936205	0.349168	0.575515	0.239943	N.S.
CD38	1829.13	-2.03495	0.213968	9.51051	1.9e-21	2.04e-17	16.6903	Down-regulated	15746.2	-0.368309	0.183708	2.00486	0.0449782	0.154945	0.809821	N.S.
CD3D	5415.55	0.0180916	0.156328	-0.115729	0.907868	0.950628	0.0219892	N.S.	8548.8	0.442237	0.150313	-2.94212	0.00325978	0.0245524	1.60991	N.S.
CD3E	13390.3	0.00415665	0.134838	-0.0308271	0.975407	0.986628	0.00584659	N.S.	31924.7	0.708713	0.138573	-5.11438	3.15e-07	1.96e-05	4.70829	N.S.
CD3G	2991.04	-0.821764	0.236497	3.47474	0.000511357	0.00251589	2.59931	N.S.	4141.74	0.356946	0.293032	-1.21811	0.223181	0.439914	0.356632	N.S.
CD4	14663.5	0.259881	0.139778	-1.85925	0.0629917	0.14664	0.833746	N.S.	10939.4	0.704615	0.279285	-2.52293	0.0116383	0.0607259	1.21663	N.S.
CD40	755.688	0.160923	0.184425	-0.872564	0.382901	0.563872	0.24882	N.S.	1304.77	0.0678558	0.25033	-0.271066	0.786341	0.891727	0.0497683	N.S.
CD40LG	643.524	0.142473	0.230378	-0.618433	0.53629	0.70074	0.154443	N.S.	719.562	-0.12116	0.339764	0.3566	0.721391	0.853358	0.0688685	N.S.
CD44	25870.5	-0.0869964	0.116571	0.746297	0.455488	0.631838	0.199394	N.S.	46218.9	-0.226192	0.150241	1.50553	0.132188	0.318016	0.497551	N.S.
CD46	8715.61	-0.564929	0.142838	3.95504	7.65e-05	0.000484065	3.3151	N.S.	10017.3	-0.324474	0.136343	2.37984	0.0173201	0.0794907	1.09968	N.S.
CD47	7842.23	-0.506034	0.134457	3.76353	0.000167531	0.00095147	3.0216	N.S.	10577.5	-0.553017	0.182252	3.03435	0.00241052	0.019592	1.70792	N.S.
CD48	10335.5	0.109262	0.0703276	-1.55361	0.120277	0.241852	0.616451	N.S.	35543	0.299423	0.13201	-2.26819	0.0233178	0.0980863	1.00839	N.S.
CD5	4316.79	0.43713	0.16541	-2.64271	0.00822445	0.0275758	1.55947	N.S.	6188.22	0.176655	0.201458	-0.876879	0.380552	0.604222	0.218804	N.S.
CD52	11508.4	0.253501	0.12736	-1.99043	0.0465441	0.114918	0.939612	N.S.	34070.6	0.335106	0.227514	-1.47291	0.140776	0.330428	0.480924	N.S.
CD53	22940.6	-0.361036	0.0887987	4.06578	4.79e-05	0.000320545	3.49411	N.S.	33545.4	0.0130854	0.175763	-0.0744494	0.940653	0.975636	0.010712	N.S.
CD55	5079.43	-0.366754	0.16854	2.17607	0.0295502	0.0794527	1.09989	N.S.	3140.14	0.0358147	0.235662	-0.151975	0.879207	0.943769	0.0251342	N.S.
CD58	1051.26	-0.488229	0.155449	3.14077	0.00168506	0.00710952	2.14816	N.S.	1560.21	-1.05447	0.17682	5.96351	2.47e-09	3.78e-07	6.4227	Down-regulated
CD59	808.278	-0.28222	0.160522	1.75814	0.0787243	0.174122	0.759147	N.S.	2561.97	0.669454	0.365067	-1.83378	0.0666863	0.203444	0.691556	N.S.
CD5L	1.36368	-0.411407	1.46909	0.280042	0.779446	0.873476	0.0587492	N.S.	25.307	-2.21512	0.97286	2.27691	0.0227914	0.096518	1.01539	N.S.
CD6	7098.87	0.582735	0.170708	-3.41363	0.000641028	0.00306783	2.51317	N.S.	14641.3	0.405483	0.140328	-2.88954	0.00385811	0.0277721	1.55639	N.S.
CD63	5312.12	0.136571	0.0955071	-1.42996	0.152728	0.290988	0.536124	N.S.	4613.9	-0.092348	0.214888	0.429749	0.667378	0.819784	0.0863008	N.S.
CD68	9.10965	0.451009	0.431273	-1.04576	0.295671	0.46998	0.327921	N.S.	4746.29	-0.683085	0.316918	2.1554	0.0311308	0.119865	0.921308	N.S.
CD69	8583.53	0.414916	0.237164	-1.74949	0.080207	0.176772	0.752587	N.S.	9652.37	0.481506	0.274141	-1.75642	0.0790173	0.226943	0.644084	N.S.
CD7	1716.42	1.71831	0.292833	-5.86786	4.41e-09	1.12e-07	6.95215	Up-regulated	10041.2	0.744003	0.264874	-2.8089	0.00497119	0.033781	1.47133	N.S.
CD70	36.9425	0.0530811	0.32626	-0.162696	0.870758	0.929609	0.0316996	N.S.	70.3284	-0.796278	0.324724	2.45217	0.0141997	0.0693822	1.15875	N.S.
CD72	788.541	-0.019677	0.227416	0.0865245	0.931049	0.964249	0.0158108	N.S.	1691.55	0.851405	0.334149	-2.54798	0.0108349	0.0578252	1.23788	N.S.
CD74	118762	0.568779	0.132445	-4.29444	1.75e-05	0.000133888	3.87326	N.S.	426125	-0.482487	0.134511	3.58698	0.000334535	0.00440705	2.35585	N.S.
CD79A	3019.89	0.362119	0.239886	-1.50955	0.131159	0.258632	0.587317	N.S.	19800.9	-0.38467	0.23558	1.63286	0.102498	0.269326	0.569721	N.S.
CD79B	1095.52	0.50799	0.213673	-2.37742	0.0174344	0.0514106	1.28895	N.S.	11749.1	0.0136972	0.265827	-0.0515268	0.958906	0.983837	0.00707682	N.S.
CD80	43.1863	-0.605284	0.308013	1.96513	0.0493996	0.120525	0.918923	N.S.	415.407	-1.28459	0.256838	5.00156	5.69e-07	3.07e-05	4.51284	Down-regulated
CD81	3973.64	0.533101	0.137465	-3.87808	0.000105282	0.000637476	3.19554	N.S.	10240.2	0.18008	0.145078	-1.24126	0.214509	0.429212	0.367328	N.S.
CD82	1194.29	0.771989	0.16615	-4.64633	3.38e-06	3.27e-05	4.48544	N.S.	1610.28	-0.0288496	0.259812	0.111041	0.911584	0.961575	0.0170168	N.S.
CD83	1693.36	0.782482	0.289867	-2.69945	0.00694536	0.023947	1.62075	N.S.	2478.59	-0.557538	0.456344	1.22175	0.221802	0.437882	0.358643	N.S.
CD84	4780.62	-0.562541	0.152315	3.69328	0.000221384	0.00121319	2.91607	N.S.	17784.6	-0.273641	0.168675	1.6223	0.104739	0.273665	0.562781	N.S.
CD86	4415.26	-0.467437	0.175913	2.6572	0.00787925	0.0266266	1.57468	N.S.	3113.25	-1.40905	0.211569	6.65998	2.74e-11	8.3e-09	8.08114	Down-regulated
CD8A	9544.88	-0.581666	0.271896	2.13929	0.0324118	0.0857931	1.06655	N.S.	12552.6	0.225992	0.164338	-1.37517	0.16908	0.369554	0.432322	N.S.
CD8B	4891.38	-0.125402	0.199144	0.629707	0.528886	0.694984	0.158025	N.S.	3899.2	0.783205	0.226369	-3.45987	0.000540445	0.00638378	2.19492	N.S.
CD9	730.544	-0.0733204	0.450438	0.162776	0.870695	0.929579	0.0317138	N.S.	278.272	0.350783	0.533493	-0.657521	0.510846	0.713833	0.146404	N.S.
CD93	6610.98	-0.380379	0.261227	1.45613	0.145358	0.280068	0.552737	N.S.	11437.4	-0.583779	0.388707	1.50185	0.133136	0.319324	0.495768	N.S.
CD96	6107.66	-0.172783	0.143444	1.20453	0.228385	0.390511	0.408367	N.S.	2663.64	-0.389349	0.245897	1.58338	0.113335	0.287862	0.540815	N.S.
CD99L2	1168.23	0.238877	0.0988131	-2.41746	0.0156291	0.0469847	1.32804	N.S.	1161.65	-0.169096	0.13941	1.21294	0.225152	0.442165	0.354416	N.S.
CDA	924.542	0.362747	0.220401	-1.64585	0.0997942	0.209819	0.678156	N.S.	367.203	0.303733	0.474357	-0.640305	0.521974	0.721659	0.141668	N.S.
CDADC1	379.598	-0.138882	0.123882	1.12108	0.262254	0.432094	0.364422	N.S.	146.242	-0.611221	0.239897	2.54785	0.0108389	0.0578252	1.23788	N.S.
CDAN1	661.56	0.789368	0.147546	-5.34999	8.8e-08	1.44e-06	5.8414	N.S.	1678.38	0.0612482	0.159834	-0.383199	0.701572	0.841523	0.0749341	N.S.
CDC123	1318.68	-0.415467	0.0851484	4.87933	1.06e-06	1.23e-05	4.91018	N.S.	2254.33	-0.534205	0.141274	3.78133	0.000155991	0.00244909	2.61099	N.S.
CDC14A	1617.08	-0.0445976	0.15031	0.296704	0.766693	0.865216	0.0628754	N.S.	5032.73	0.183095	0.125468	-1.4593	0.144483	0.335837	0.473871	N.S.
CDC14B	720.839	-0.101185	0.23829	0.42463	0.671107	0.801351	0.096177	N.S.	1213.51	-0.147558	0.213161	0.692239	0.488787	0.696177	0.15728	N.S.
CDC16	3184.7	-0.228491	0.0945733	2.41602	0.0156912	0.0471294	1.32671	N.S.	2048.91	-0.0949445	0.254958	0.372394	0.7096	0.845906	0.0726779	N.S.
CDC20	88.5806	-2.35122	0.513412	4.5796	4.66e-06	4.34e-05	4.36229	Down-regulated	234.785	0.722995	0.347922	-2.07804	0.0377061	0.136774	0.863997	N.S.
CDC23	1039.82	-0.499072	0.0885077	5.63874	1.71e-08	3.5e-07	6.45595	N.S.	1200.53	-0.0906294	0.129949	0.697423	0.485538	0.693601	0.15889	N.S.
CDC25A	40.935	-2.92719	0.395039	7.40988	1.26e-13	2.53e-11	10.597	Down-regulated	333.715	-0.445359	0.289352	1.53916	0.123765	0.304439	0.5165	N.S.
CDC25B	8607.06	0.335365	0.126812	-2.64459	0.00817895	0.0274505	1.56145	N.S.	22424.4	0.880388	0.274525	-3.20696	0.00134147	0.0126324	1.89851	N.S.
CDC25C	10.2689	-2.00267	0.509861	3.92787	8.57e-05	0.000534614	3.27196	Down-regulated	27.0322	0.894712	0.562383	-1.59093	0.111625	0.28489	0.545323	N.S.
CDC26	613.803	-0.157773	0.0892729	1.76731	0.0771769	0.171574	0.765548	N.S.	1338.62	-0.116424	0.139537	0.834361	0.404078	0.625249	0.203947	N.S.
CDC27	2121.94	-0.588955	0.126208	4.66653	3.06e-06	3.02e-05	4.51971	N.S.	4177.64	-0.530159	0.205604	2.57854	0.0099219	0.0544004	1.2644	N.S.
CDC34	664.18	1.15678	0.200046	-5.78258	7.36e-09	1.71e-07	6.76625	Up-regulated	1033.35	0.384977	0.249876	-1.54068	0.123396	0.303616	0.517675	N.S.
CDC37	4591.54	0.870928	0.130537	-6.6719	2.53e-11	1.7e-09	8.7704	N.S.	8489.46	0.326182	0.123849	-2.63371	0.00844569	0.0484025	1.31513	N.S.
CDC37L1	459.446	-0.302319	0.177988	1.69853	0.0894075	0.192721	0.715071	N.S.	740.939	-0.0809844	0.216677	0.373757	0.708585	0.845241	0.0730196	N.S.
CDC40	1808.12	-0.535742	0.100615	5.32469	1.01e-07	1.63e-06	5.78892	N.S.	1559.73	-0.770095	0.128547	5.99077	2.09e-09	3.31e-07	6.47997	N.S.
CDC42	450.206	0.372657	0.133783	-2.78554	0.00534385	0.0191614	1.71757	N.S.	14306.4	-0.155317	0.152147	1.02083	0.307333	0.534334	0.272187	N.S.
CDC42BPA	70.8308	-0.218788	0.293643	0.74508	0.456223	0.632567	0.198893	N.S.	246.203	0.0442686	0.293475	-0.150843	0.8801	0.944382	0.0248522	N.S.
CDC42BPB	837.439	0.521971	0.179845	-2.90234	0.00370385	0.0139591	1.85514	N.S.	1102.37	-0.789902	0.314233	2.51375	0.0119456	0.0617342	1.20947	N.S.
CDC42BPG	222.121	1.55054	0.251897	-6.15545	7.49e-10	2.64e-08	7.57758	Up-regulated	614.146	0.683281	0.192074	-3.55739	0.000374558	0.0048401	2.31515	N.S.
CDC42EP3	5496.84	-0.247296	0.169832	1.45612	0.145358	0.280068	0.552737	N.S.	4651.45	0.011798	0.324924	-0.0363102	0.971035	0.989189	0.00472078	N.S.
CDC42EP4	346.735	0.552925	0.206631	-2.6759	0.0074529	0.0253875	1.59538	N.S.	103.053	0.30296	0.384694	-0.787535	0.430969	0.649528	0.187402	N.S.
CDC42SE1	23536.2	0.0447387	0.0871657	-0.513261	0.607769	0.754334	0.122436	N.S.	15832.6	-0.166114	0.112585	1.47545	0.14009	0.329272	0.482445	N.S.
CDC42SE2	12014.5	-0.427632	0.156012	2.74102	0.00612495	0.0215166	1.66723	N.S.	14448	-0.298536	0.118582	2.51754	0.0118178	0.0612832	1.21266	N.S.
CDC45	66.9677	-1.96522	0.290013	6.77631	1.23e-11	9.74e-10	9.01159	Down-regulated	182.599	0.371611	0.200491	-1.85351	0.0638095	0.197164	0.705172	N.S.
CDC5L	1903.03	-0.438496	0.0836578	5.24154	1.59e-07	2.41e-06	5.61803	N.S.	2506.48	-0.999683	0.148236	6.74384	1.54e-11	5.12e-09	8.29052	N.S.
CDC6	96.7368	-2.43358	0.256382	9.49201	2.27e-21	2.04e-17	16.6903	Down-regulated	110.493	-0.0727253	0.349553	0.208053	0.835188	0.919972	0.0362256	N.S.
CDC7	461.151	-0.776846	0.179094	4.33763	1.44e-05	0.000112725	3.94798	N.S.	980.38	0.0649668	0.222024	-0.292611	0.769819	0.881281	0.0548853	N.S.
CDC73	1536.23	-0.572411	0.126938	4.50939	6.5e-06	5.72e-05	4.24273	N.S.	1837.13	-0.17756	0.191441	0.927492	0.353671	0.579849	0.236685	N.S.
CDCA2	44.7447	-2.36701	0.419027	5.64882	1.62e-08	3.33e-07	6.47709	Down-regulated	78.3852	-0.713639	0.298057	2.3943	0.0166519	0.0774099	1.1112	N.S.
CDCA3	51.9357	-0.893023	0.289222	3.08768	0.00201728	0.00830463	2.08068	N.S.	87.3064	0.683808	0.297394	-2.29933	0.0214861	0.0926282	1.03326	N.S.
CDCA4	258.295	0.378935	0.206613	-1.83403	0.0666489	0.1532	0.814741	N.S.	1128.02	-0.252747	0.190896	1.324	0.185501	0.392218	0.406472	N.S.
CDCA5	93.1658	-1.48059	0.30142	4.91204	9.01e-07	1.07e-05	4.97112	Down-regulated	160.804	0.284211	0.424671	-0.669249	0.503337	0.707815	0.15008	N.S.
CDCA7	459.074	-1.76277	0.22452	7.85127	4.12e-15	1.99e-12	11.7019	Down-regulated	313.691	-0.275623	0.225388	1.22288	0.221374	0.437282	0.359238	N.S.
CDCA7L	603.108	-0.298786	0.160882	1.85718	0.0632859	0.147224	0.832022	N.S.	3553.24	-0.445088	0.19677	2.26197	0.0236994	0.0991741	1.0036	N.S.
CDCA8	107.159	-1.41403	0.269534	5.24622	1.55e-07	2.36e-06	5.62736	Down-regulated	246.999	-0.242923	0.322785	0.752585	0.451699	0.666324	0.176315	N.S.
CDCP1	52.9601	0.649953	0.312261	-2.08144	0.0373936	0.0961025	1.01727	N.S.	162.958	-0.0725776	0.490374	0.148005	0.882339	0.944896	0.024616	N.S.
CDH13	3.16477	0.326127	0.983346	-0.331651	0.740153	0.849474	0.0708501	N.S.	18.6102	-1.56677	0.910829	1.72016	0.0854036	0.239386	0.620902	N.S.
CDH2	5.02103	-1.079	0.930742	1.15929	0.246338	0.411803	0.385311	N.S.	139.679	-0.238734	0.633293	0.376972	0.706194	0.843821	0.0737496	N.S.
CDH20	6.07187	0.983806	0.653453	-1.50555	0.132183	0.260271	0.584574	N.S.	93.1451	0.0101825	0.390946	-0.0260457	0.979221	0.992525	0.00325867	N.S.
CDH23	1824.6	1.11335	0.245551	-4.5341	5.78e-06	5.21e-05	4.28284	Up-regulated	497.63	0.561442	0.269504	-2.08324	0.0372292	0.135547	0.86791	N.S.
CDH24	66.1954	1.07954	0.213202	-5.06348	4.12e-07	5.46e-06	5.26312	Up-regulated	142.286	1.22899	0.274293	-4.48059	7.44e-06	0.000227445	3.64312	Up-regulated
CDH26	69.0482	0.731397	0.227323	-3.21744	0.00129341	0.00565184	2.24781	N.S.	513.754	0.568429	0.232442	-2.44547	0.0144663	0.070275	1.1532	N.S.
CDH4	12.181	-0.107607	0.468804	0.229534	0.818454	0.898541	0.0464619	N.S.	36.0318	2.62247	2.23513	-1.1733	0.240676	0.459425	0.337785	N.S.
CDHR2	33.5595	0.459456	0.274432	-1.67421	0.0940903	0.200282	0.698359	N.S.	86.235	-0.0851478	0.451957	0.188398	0.850565	0.927678	0.0326029	N.S.
CDHR4	2.59177	1.01036	0.919266	-1.0991	0.271726	0.442918	0.353676	N.S.	15.0317	-0.0379996	0.502178	0.0756696	0.939682	0.975142	0.0109323	N.S.
CDHR5	14.6871	0.423393	0.487616	-0.868293	0.385234	0.56632	0.246938	N.S.	9.97371	0.906732	0.67156	-1.35019	0.176956	0.380039	0.420172	N.S.
CDIP1	1185.51	0.365705	0.112692	-3.24517	0.00117382	0.0052071	2.2834	N.S.	4371.29	0.31238	0.185647	-1.68266	0.0924416	0.252048	0.598516	N.S.
CDIPT	1496.77	0.556024	0.133182	-4.17491	2.98e-05	0.000212682	3.67227	N.S.	5794.69	0.334442	0.107279	-3.11749	0.00182396	0.0159974	1.79595	N.S.
CDK1	129.473	-2.63186	0.353941	7.43586	1.04e-13	2.27e-11	10.6445	Down-regulated	210.494	-0.517165	0.286809	1.80317	0.0713617	0.212283	0.673084	N.S.
CDK10	2304	0.824394	0.141558	-5.82373	5.75e-09	1.4e-07	6.85531	N.S.	1045.84	0.778705	0.216566	-3.59569	0.000323533	0.00429102	2.36744	N.S.
CDK11B	1617.04	0.635846	0.125399	-5.07057	3.97e-07	5.29e-06	5.27671	N.S.	5785.67	-0.0262794	0.091099	0.288471	0.772986	0.883184	0.0539491	N.S.
CDK12	3633.23	-0.0514376	0.0879043	0.585154	0.558444	0.717847	0.143968	N.S.	5501.03	-0.317261	0.161939	1.95914	0.0500966	0.166862	0.777641	N.S.
CDK13	3245.97	-0.189265	0.0681968	2.77528	0.00551548	0.0196412	1.70683	N.S.	6251.62	-0.147794	0.146778	1.00692	0.313974	0.540963	0.266832	N.S.
CDK14	424.448	-0.546923	0.181398	3.01504	0.00256942	0.0102063	1.99113	N.S.	475.061	-0.969914	0.261333	3.71141	0.000206112	0.00302134	2.5198	N.S.
CDK16	1799.57	0.67141	0.171171	-3.92246	8.76e-05	0.00054487	3.26371	N.S.	2994.74	-0.0622022	0.201198	0.309159	0.7572	0.874617	0.058182	N.S.
CDK17	2083.74	-0.636722	0.143844	4.42648	9.58e-06	7.96e-05	4.09906	N.S.	5456.55	-0.30175	0.242272	1.2455	0.212947	0.427094	0.369477	N.S.
CDK18	166.188	0.727801	0.200225	-3.63492	0.000278067	0.00147723	2.83055	N.S.	155.789	0.0779983	0.280396	-0.278172	0.78088	0.888608	0.0512897	N.S.
CDK19	1613.51	-0.510601	0.103148	4.95019	7.41e-07	9.09e-06	5.04143	N.S.	2982.31	-0.256475	0.122262	2.09775	0.0359268	0.132227	0.878678	N.S.
CDK2	551.823	-0.312916	0.12447	2.51398	0.0119376	0.0376601	1.42412	N.S.	2490.01	0.370572	0.142227	-2.60549	0.00917419	0.0514878	1.2883	N.S.
CDK20	172.386	0.772812	0.208485	-3.7068	0.000209891	0.00115891	2.93595	N.S.	198.725	0.737892	0.352663	-2.09234	0.036408	0.133524	0.874441	N.S.
CDK2AP1	1103.61	-0.321271	0.131289	2.44705	0.0144032	0.0438904	1.35763	N.S.	1316.48	0.0987694	0.197241	-0.500755	0.616544	0.787181	0.103925	N.S.
CDK2AP2	1063.73	0.841362	0.186429	-4.51305	6.39e-06	5.64e-05	4.24852	N.S.	2803.32	0.275501	0.257184	-1.07122	0.28407	0.509128	0.293173	N.S.
CDK3	22.1576	0.680491	0.246347	-2.76233	0.00573905	0.0203494	1.69145	N.S.	304.609	0.876864	0.217628	-4.02918	5.6e-05	0.00109943	2.95883	N.S.
CDK4	621.489	0.0726789	0.0829114	-0.876586	0.380712	0.561505	0.250646	N.S.	718.059	0.116563	0.189304	-0.615744	0.538063	0.733931	0.134345	N.S.
CDK5	389.363	0.0944943	0.122564	-0.770981	0.440718	0.618907	0.208375	N.S.	456.904	0.580192	0.217177	-2.67151	0.00755102	0.045079	1.34603	N.S.
CDK5R1	377.746	0.169424	0.264236	-0.641183	0.521404	0.688788	0.161915	N.S.	1335.57	0.0775488	0.333791	-0.232328	0.816283	0.91043	0.0407533	N.S.
CDK5RAP1	1537.74	0.253939	0.0745873	-3.40458	0.000662661	0.00316127	2.50014	N.S.	1451.73	0.164383	0.14458	-1.13697	0.255553	0.47673	0.321728	N.S.
CDK5RAP2	2541.02	-0.0582528	0.0693312	0.84021	0.400791	0.581499	0.235451	N.S.	3258.35	-0.257312	0.104948	2.45181	0.014214	0.0693898	1.1587	N.S.
CDK5RAP3	1319.89	0.358211	0.0619515	-5.78212	7.38e-09	1.72e-07	6.76545	N.S.	1566.18	-0.0121101	0.173648	0.0697392	0.944401	0.976469	0.0103414	N.S.
CDK6	2409.88	-0.519236	0.145487	3.56896	0.000358397	0.00184675	2.73359	N.S.	4605.54	-0.185887	0.162102	1.14673	0.251495	0.472291	0.32579	N.S.
CDK7	520.885	-0.277231	0.105429	2.62956	0.00854951	0.0284889	1.54532	N.S.	514.669	-0.676476	0.167769	4.03219	5.53e-05	0.00108665	2.96391	N.S.
CDK8	643.778	-0.247365	0.102505	2.41321	0.0158128	0.0474051	1.32418	N.S.	1089.52	0.20624	0.253623	-0.813173	0.416119	0.635572	0.196835	N.S.
CDK9	2660.26	0.657125	0.106943	-6.14461	8.02e-10	2.79e-08	7.55435	N.S.	1911.57	0.144397	0.0962189	-1.50071	0.13343	0.319549	0.495463	N.S.
CDKAL1	555.024	-0.135425	0.115285	1.1747	0.240115	0.404529	0.39305	N.S.	773.292	-0.180109	0.154737	1.16397	0.244437	0.463537	0.333915	N.S.
CDKL1	385.332	-0.267904	0.151847	1.7643	0.0776812	0.172468	0.763291	N.S.	191.923	-0.405436	0.240041	1.68903	0.0912142	0.249785	0.602433	N.S.
CDKL2	6.2842	-0.0339733	0.5911	0.0574747	0.954167	0.976472	0.0103401	N.S.	54.6246	-0.660367	0.39488	1.67233	0.09446	0.255572	0.592487	N.S.
CDKL3	6.54281	0.700792	0.452219	-1.54967	0.12122	0.243278	0.613898	N.S.	98.4964	0.240252	0.275391	-0.872404	0.382988	0.606278	0.217329	N.S.
CDKL5	320.901	0.128683	0.148092	-0.868937	0.384881	0.565925	0.247241	N.S.	731.087	-0.457074	0.164174	2.78409	0.0053678	0.0357042	1.44728	N.S.
CDKN1A	2798.72	0.69583	0.225832	-3.08119	0.00206176	0.00846998	2.07212	N.S.	7915.73	0.0339963	0.193581	-0.175617	0.860595	0.933411	0.029927	N.S.
CDKN1B	5590.19	0.0726021	0.150187	-0.483413	0.628803	0.770692	0.113119	N.S.	11710.7	0.0841498	0.18483	-0.455281	0.648907	0.807295	0.0929678	N.S.
CDKN1C	603.564	-0.121182	0.394491	0.307186	0.758702	0.859871	0.0655668	N.S.	931.821	0.487705	0.56304	-0.8662	0.386381	0.609365	0.215123	N.S.
CDKN2AIP	1703.46	0.164503	0.097822	-1.68165	0.0926364	0.197975	0.703391	N.S.	1876.64	-0.129344	0.175982	0.734985	0.462349	0.676252	0.169892	N.S.
CDKN2AIPNL	366.809	0.0590286	0.106373	-0.554921	0.578949	0.733034	0.134876	N.S.	609.481	0.0881492	0.16786	-0.525135	0.59949	0.776895	0.109637	N.S.
CDKN2B	81.401	-0.61064	0.243893	2.50373	0.0122893	0.038576	1.41368	N.S.	125.862	-0.278628	0.518838	0.537022	0.591252	0.771108	0.112885	N.S.
CDKN2C	177.024	-0.397897	0.154074	2.58251	0.00980851	0.032005	1.49478	N.S.	432.847	-0.174104	0.260826	0.667508	0.504448	0.708675	0.149553	N.S.
CDKN2D	3114.48	0.804941	0.117923	-6.82599	8.73e-12	7.66e-10	9.11589	N.S.	2706.64	0.0828022	0.158707	-0.521731	0.601858	0.778488	0.108748	N.S.
CDKN3	61.0542	-1.97188	0.282352	6.98377	2.87e-12	2.87e-10	9.54138	Down-regulated	77.8216	0.16973	0.434971	-0.390211	0.696381	0.838267	0.0766177	N.S.
CDO1	8.77756	1.49395	0.791143	-1.88834	0.0589806	0.139077	0.856745	N.S.	168.995	-0.623367	0.472328	1.31977	0.18691	0.394078	0.404418	N.S.
CDON	29.1786	0.462887	0.272803	-1.69678	0.0897377	0.193325	0.713713	N.S.	366.323	0.440534	0.307408	-1.43306	0.151841	0.34666	0.460096	N.S.
CDPF1	229.009	0.572829	0.132508	-4.32299	1.54e-05	0.000119379	3.92307	N.S.	354.826	0.267799	0.194426	-1.37738	0.168395	0.368672	0.433359	N.S.
CDR2	1622.62	0.0269392	0.128894	-0.209004	0.834445	0.90845	0.0416988	N.S.	1310.02	0.0541153	0.222937	-0.242738	0.808209	0.904922	0.0433888	N.S.
CDR2L	8.57255	0.831202	0.499	-1.66574	0.0957657	0.203056	0.692385	N.S.	18.4039	-0.658696	0.742832	0.886736	0.375221	0.599264	0.222382	N.S.
CDS2	3576.62	-0.0355458	0.0862967	0.411902	0.680411	0.808182	0.0924909	N.S.	2056.88	-0.014744	0.12989	0.113511	0.909625	0.960256	0.0176132	N.S.
CDT1	35.4574	-0.180747	0.2968	0.608987	0.542533	0.705758	0.151344	N.S.	288.821	0.311039	0.333198	-0.933495	0.350565	0.577065	0.238775	N.S.
CDV3	12103.7	-0.47201	0.1017	4.64121	3.46e-06	3.35e-05	4.4756	N.S.	12189.5	-0.464352	0.105791	4.38934	1.14e-05	0.000310714	3.50764	N.S.
CDYL	1019.05	-0.0842639	0.0858661	0.98134	0.326425	0.503602	0.297912	N.S.	2265.5	-0.27067	0.18034	1.50089	0.133384	0.319509	0.495517	N.S.
CDYL2	955.833	-0.469842	0.194704	2.41311	0.015817	0.0474125	1.32411	N.S.	1673.33	0.0185369	0.173603	-0.106777	0.914966	0.963462	0.0161656	N.S.
CEACAM1	99.8171	-0.620574	0.252205	2.46059	0.0138708	0.0426143	1.37044	N.S.	73.3046	1.00001	0.323238	-3.09374	0.0019765	0.0169112	1.77182	Up-regulated
CEACAM3	141.821	-0.0956949	0.400803	0.238758	0.811293	0.894005	0.0486602	N.S.	231.359	-1.22018	0.50701	2.40661	0.0161014	0.0756903	1.12096	N.S.
CEACAM4	279.687	0.470176	0.29895	-1.57276	0.115775	0.235003	0.628926	N.S.	76.7912	-1.25345	1.1723	1.06922	0.28497	0.510379	0.292108	N.S.
CEBPA	574.517	1.05223	0.185421	-5.67484	1.39e-08	2.94e-07	6.53153	Up-regulated	1339.32	-0.387859	0.326963	1.18625	0.235524	0.454183	0.342769	N.S.
CEBPB	1173.99	0.423829	0.201157	-2.10695	0.0351215	0.0915525	1.03833	N.S.	4950.38	0.271545	0.348734	-0.778661	0.436179	0.653348	0.184855	N.S.
CEBPD	566.884	0.432822	0.326186	-1.32692	0.184535	0.334215	0.475974	N.S.	3137.37	-0.199441	0.320751	0.621792	0.534078	0.730875	0.136157	N.S.
CEBPE	19.992	0.711028	0.482165	-1.47466	0.140304	0.272644	0.564403	N.S.	16.3676	-0.725917	0.529752	1.3703	0.170595	0.371593	0.429933	N.S.
CEBPG	1720.83	-0.378272	0.103441	3.65687	0.00025531	0.00137429	2.86192	N.S.	768.396	-0.503883	0.256195	1.9668	0.0492063	0.164927	0.782708	N.S.
CEBPZ	1402.48	-0.399237	0.086171	4.63308	3.6e-06	3.46e-05	4.46069	N.S.	2054.7	-0.93566	0.210959	4.43528	9.2e-06	0.000265893	3.57529	N.S.
CEBPZOS	885.407	-0.406481	0.171011	2.37693	0.0174574	0.0514615	1.28852	N.S.	615.731	-0.0499286	0.136901	0.364706	0.715331	0.849287	0.0709457	N.S.
CELF1	6052.77	-0.0877186	0.0820433	1.06917	0.284991	0.457527	0.339583	N.S.	10962	0.0654066	0.140034	-0.467076	0.640446	0.802655	0.095471	N.S.
CELF2	10460.6	-0.393003	0.102146	3.84747	0.000119345	0.000711933	3.14756	N.S.	22981.6	-0.000282718	0.118618	0.00238343	0.998098	0.999195	0.000349742	N.S.
CELF4	1.54467	0.45577	1.01118	-0.450729	0.652185	0.786506	0.104298	N.S.	14.4176	-0.16158	0.930169	0.173711	0.862093	0.933695	0.0297952	N.S.
CELF5	2.46926	2.71259	0.99041	-2.73886	0.00616531	0.0216405	1.66473	Up-regulated	18.8572	1.3856	0.485579	-2.85351	0.00432389	0.0302226	1.51967	Up-regulated
CELSR1	237.766	1.09203	0.229442	-4.75952	1.94e-06	2.05e-05	4.68911	Up-regulated	641.008	1.01094	0.803659	-1.25792	0.208422	0.421247	0.375463	N.S.
CELSR2	299.878	0.669028	0.190026	-3.52072	0.00043037	0.00216033	2.66548	N.S.	1846.25	1.06177	0.217911	-4.87251	1.1e-06	5.16e-05	4.28753	Up-regulated
CELSR3	295.404	0.423794	0.245577	-1.72571	0.0844	0.184319	0.73443	N.S.	31.0436	1.03453	0.561676	-1.84185	0.0654965	0.20093	0.696954	N.S.
CEMIP	53.8478	0.564068	0.209474	-2.69279	0.00708573	0.0243502	1.6135	N.S.	26.8584	0.132515	0.500622	-0.2647	0.791241	0.894163	0.0485833	N.S.
CEMIP2	3804.95	-0.595584	0.163775	3.63659	0.000276271	0.00147071	2.83247	N.S.	8116.3	-1.24314	0.434413	2.86166	0.00421433	0.0296452	1.52805	Down-regulated
CEND1	4.64674	1.40062	0.700988	-1.99807	0.0457088	0.113222	0.946071	N.S.	148.145	-0.55704	0.453055	1.22952	0.218877	0.434633	0.361877	N.S.
CENPA	23.8634	-2.29545	0.461101	4.97819	6.42e-07	8.04e-06	5.09469	Down-regulated	149.017	0.0563468	0.363233	-0.155126	0.876722	0.942625	0.0256613	N.S.
CENPB	1580.29	0.649645	0.108305	-5.99828	1.99e-09	5.72e-08	7.24274	N.S.	3383.14	0.178128	0.166882	-1.06739	0.285796	0.511076	0.291514	N.S.
CENPC	1205.04	-0.0549663	0.117571	0.467516	0.640131	0.778469	0.108759	N.S.	1993.49	-0.97051	0.241915	4.01178	6.03e-05	0.00115287	2.93822	N.S.
CENPE	158.484	-2.00771	0.216151	9.28846	1.57e-20	8.46e-17	16.0728	Down-regulated	260.097	-1.11394	0.231732	4.80701	1.53e-06	6.66e-05	4.17668	Down-regulated
CENPF	305.82	-1.86008	0.220014	8.45437	2.81e-17	3.3e-14	13.4821	Down-regulated	1080.79	-1.25235	0.158076	7.92243	2.33e-15	2.73e-12	11.5634	Down-regulated
CENPH	181.749	-0.608434	0.206932	2.94026	0.00327932	0.0125571	1.90111	N.S.	32.9599	-0.575039	0.538411	1.06803	0.285508	0.510664	0.291865	N.S.
CENPI	30.5412	-1.28012	0.260761	4.90918	9.15e-07	1.08e-05	4.96699	Down-regulated	53.9373	-0.555778	0.339836	1.63543	0.101959	0.268514	0.571033	N.S.
CENPJ	514.961	-0.0680679	0.117031	0.581625	0.560819	0.719497	0.142971	N.S.	423.397	-1.24588	0.470857	2.64598	0.00814555	0.0471429	1.32658	Down-regulated
CENPK	504.669	-0.770366	0.411323	1.8729	0.0610824	0.143146	0.844222	N.S.	623.841	-0.0297897	0.207276	0.14372	0.885721	0.94672	0.0237787	N.S.
CENPL	141.479	-0.450747	0.127669	3.53059	0.000414639	0.00209046	2.67976	N.S.	60.1043	0.247667	0.353274	-0.701062	0.483265	0.691838	0.159996	N.S.
CENPM	40.0308	-0.666842	0.339486	1.96427	0.0494988	0.120713	0.918247	N.S.	548.155	0.535405	0.313948	-1.7054	0.0881206	0.244343	0.611999	N.S.
CENPN	132.864	-1.00683	0.200263	5.02753	4.97e-07	6.43e-06	5.19197	Down-regulated	131.549	-0.454463	0.337914	1.34491	0.178656	0.382523	0.417342	N.S.
CENPO	179.425	-0.347674	0.130847	2.6571	0.00788162	0.026628	1.57466	N.S.	316.869	0.437775	0.152772	-2.86554	0.00416297	0.029425	1.53128	N.S.
CENPP	82.3806	-0.173121	0.195085	0.887415	0.374856	0.555279	0.255489	N.S.	40.3465	-0.278582	0.421107	0.661547	0.508261	0.711597	0.147766	N.S.
CENPQ	179.041	-1.11559	0.247601	4.50557	6.62e-06	5.79e-05	4.23746	Down-regulated	73.4473	-0.888161	0.250391	3.5471	0.000389498	0.00497111	2.30355	N.S.
CENPT	2265.5	0.811544	0.11274	-7.19839	6.09e-13	8.19e-11	10.0868	N.S.	265.179	0.139356	0.235853	-0.590859	0.554615	0.744733	0.127999	N.S.
CENPU	199.307	-1.34263	0.235362	5.70453	1.17e-08	2.54e-07	6.59564	Down-regulated	174.79	0.0194846	0.345187	-0.0564464	0.954986	0.981934	0.00791788	N.S.
CENPV	288.095	0.450135	0.142555	-3.15762	0.00159063	0.00675859	2.17014	N.S.	497.876	1.01237	0.355812	-2.84525	0.00443768	0.0308464	1.5108	Up-regulated
CENPW	83.8045	-0.461009	0.249769	1.84574	0.0649295	0.150206	0.823311	N.S.	57.1141	0.259441	0.401106	-0.646815	0.517752	0.71837	0.143652	N.S.
CENPX	443.01	1.07234	0.169341	-6.33243	2.41e-10	1.04e-08	7.98336	Up-regulated	876.136	0.455352	0.253617	-1.79543	0.0725851	0.214489	0.668594	N.S.
CEP104	1581.21	-0.0565795	0.0814606	0.694563	0.487329	0.659954	0.180486	N.S.	1358.28	0.135518	0.305383	-0.443763	0.657214	0.812915	0.089955	N.S.
CEP112	19.9113	0.60871	0.373652	-1.62908	0.103296	0.215392	0.666771	N.S.	287.913	0.772139	0.339467	-2.27457	0.022932	0.0969269	1.01356	N.S.
CEP120	2917.21	-0.255631	0.140413	1.82057	0.0686723	0.156651	0.805066	N.S.	5580.99	-0.454261	0.198072	2.29341	0.0218244	0.0935257	1.02907	N.S.
CEP128	285.603	-1.02961	0.243185	4.23385	2.3e-05	0.000169376	3.77115	Down-regulated	477.288	-0.440025	0.146177	3.01021	0.00261065	0.0208947	1.67996	N.S.
CEP131	231.185	1.67536	0.302723	-5.53431	3.12e-08	5.94e-07	6.22657	Up-regulated	437.408	0.248027	0.17131	-1.44782	0.147667	0.340495	0.467889	N.S.
CEP135	1169.39	-0.472659	0.0939855	5.02906	4.93e-07	6.39e-06	5.19461	N.S.	1198.22	-0.630739	0.17281	3.64989	0.00026235	0.00363	2.44009	N.S.
CEP152	487.031	-0.496319	0.104878	4.73235	2.22e-06	2.29e-05	4.64069	N.S.	276.3	-0.566212	0.211383	2.67861	0.00739288	0.0444381	1.35224	N.S.
CEP162	496.707	-0.571059	0.0906488	6.29969	2.98e-10	1.24e-08	7.90768	N.S.	538.942	-0.71283	0.157507	4.5257	6.02e-06	0.000193874	3.71248	N.S.
CEP164	1784.04	0.329058	0.116956	-2.81352	0.00490025	0.0177872	1.74989	N.S.	2481.89	0.305987	0.143844	-2.12722	0.0334019	0.125937	0.899847	N.S.
CEP170	1698.85	-0.0132798	0.105681	0.125659	0.900002	0.946133	0.0240477	N.S.	7182.82	-0.837294	0.179927	4.65354	3.26e-06	0.000121668	3.91482	N.S.
CEP170B	46.2308	1.56121	0.343459	-4.54555	5.48e-06	4.98e-05	4.30249	Up-regulated	36.0885	0.574293	0.612494	-0.937631	0.348434	0.57479	0.24049	N.S.
CEP19	143.786	-0.533227	0.188307	2.83169	0.00463029	0.0169264	1.77144	N.S.	774.329	-0.0403474	0.201281	0.200453	0.841126	0.923104	0.0347492	N.S.
CEP192	2232.5	-0.226865	0.0834302	2.71922	0.00654364	0.0227478	1.64306	N.S.	1987.42	-0.53872	0.154093	3.49607	0.000472169	0.00573511	2.24146	N.S.
CEP250	2433.47	0.0866352	0.107206	-0.808118	0.419023	0.599101	0.2225	N.S.	4234.6	0.197676	0.137638	-1.4362	0.150945	0.345199	0.46193	N.S.
CEP290	1159.74	-0.309419	0.148485	2.08384	0.0371749	0.0956589	1.01927	N.S.	982.883	-1.05716	0.239997	4.4049	1.06e-05	0.000296127	3.52852	Down-regulated
CEP295	760.646	-0.229271	0.127436	1.79912	0.0720002	0.162649	0.788748	N.S.	2694.47	-0.857339	0.293325	2.92283	0.00346869	0.025694	1.59017	N.S.
CEP350	4325.05	-0.490066	0.0968152	5.06187	4.15e-07	5.5e-06	5.25988	N.S.	6289.15	-0.549676	0.200597	2.7402	0.00614025	0.0390421	1.40847	N.S.
CEP41	321.439	-0.229532	0.121016	1.8967	0.0578679	0.136979	0.863346	N.S.	821.705	0.60935	0.322731	-1.88811	0.0590115	0.186631	0.729016	N.S.
CEP44	502.875	-0.492863	0.193758	2.54371	0.0109682	0.0351648	1.45389	N.S.	295.93	-0.489306	0.269641	1.81466	0.0695763	0.209189	0.679462	N.S.
CEP55	95.5786	-2.49119	0.329585	7.55858	4.07e-14	1.16e-11	10.9361	Down-regulated	54.1288	-0.498794	0.448991	1.11092	0.266602	0.489473	0.310271	N.S.
CEP57	1768.72	-0.368734	0.124314	2.96614	0.00301561	0.0116781	1.93263	N.S.	2057.04	-0.849305	0.222733	3.81311	0.000137231	0.00221075	2.65546	N.S.
CEP57L1	255.672	-0.635449	0.16964	3.74587	0.00017977	0.00101331	2.99426	N.S.	297.059	-0.406379	0.260444	1.56034	0.118681	0.296197	0.52842	N.S.
CEP63	527.914	-0.405539	0.159576	2.54136	0.0110423	0.0353602	1.45149	N.S.	1613.76	-0.426061	0.179373	2.37528	0.0175355	0.0803292	1.09513	N.S.
CEP68	1081.2	0.295089	0.130779	-2.2564	0.0240457	0.0672638	1.17222	N.S.	1246.15	-0.654672	0.243791	2.68538	0.00724468	0.0438468	1.35806	N.S.
CEP70	194.203	-0.241383	0.16066	1.50245	0.132981	0.261537	0.582466	N.S.	579.13	-0.173699	0.196917	0.882097	0.377724	0.601625	0.220674	N.S.
CEP72	123.262	0.686009	0.217412	-3.15534	0.00160314	0.00680427	2.16722	N.S.	297.085	0.690274	0.305222	-2.26155	0.0237255	0.099185	1.00355	N.S.
CEP76	174.931	-0.477874	0.158454	3.01585	0.00256262	0.0101808	1.99222	N.S.	410.889	-0.223333	0.192379	1.1609	0.245682	0.464946	0.332597	N.S.
CEP78	2555.13	-0.836061	0.204214	4.09405	4.24e-05	0.00028841	3.53999	N.S.	1100.21	-0.377097	0.271914	1.38683	0.165495	0.364956	0.43776	N.S.
CEP83	310.577	-0.23414	0.150098	1.55991	0.118781	0.239629	0.62046	N.S.	454.157	-0.47844	0.186601	2.56397	0.0103482	0.0559363	1.25231	N.S.
CEP85	1354.76	0.0219263	0.101681	-0.215637	0.82927	0.905716	0.043008	N.S.	942.605	0.271232	0.241121	-1.12488	0.26064	0.482718	0.316307	N.S.
CEP85L	2814.79	-0.287654	0.120654	2.38412	0.0171198	0.0506544	1.29538	N.S.	3099.66	-0.126685	0.219289	0.577709	0.563461	0.751121	0.12429	N.S.
CEP89	432.792	-0.150766	0.0969499	1.55509	0.119925	0.24128	0.617478	N.S.	328.819	0.480914	0.38925	-1.23549	0.216648	0.431874	0.364643	N.S.
CEP95	2024.48	-0.0364341	0.0863101	0.422131	0.67293	0.802636	0.0954812	N.S.	1109.11	-0.455315	0.228995	1.98832	0.0467761	0.159146	0.798205	N.S.
CEP97	790.019	-0.812896	0.204139	3.98206	6.83e-05	0.000437605	3.35892	N.S.	330.183	-0.1286	0.180792	0.711313	0.47689	0.687005	0.16304	N.S.
CEPT1	1996.77	-0.578707	0.179467	3.22459	0.00126154	0.00553084	2.25721	N.S.	3009.37	-0.408701	0.132305	3.08909	0.00200772	0.017125	1.76637	N.S.
CERCAM	122.103	0.605241	0.322326	-1.87773	0.0604182	0.141885	0.848065	N.S.	14.5085	0.966187	0.49156	-1.96555	0.0493505	0.165316	0.781686	N.S.
CERK	5138.09	0.30036	0.0881919	-3.40575	0.000659824	0.00314941	2.50177	N.S.	8781.77	-0.226255	0.108395	2.08732	0.0368596	0.134548	0.871121	N.S.
CERKL	57.3711	-0.925408	0.354273	2.61214	0.00899786	0.0297444	1.5266	N.S.	1437.4	0.364261	0.22784	-1.59875	0.109875	0.281814	0.550038	N.S.
CERS2	2648.42	0.184388	0.0902581	-2.0429	0.0410623	0.104046	0.982773	N.S.	9476.89	0.202727	0.141874	-1.42892	0.153027	0.348374	0.457954	N.S.
CERS4	592.523	0.850351	0.189347	-4.49097	7.09e-06	6.13e-05	4.21225	N.S.	125.121	1.25005	0.455313	-2.74548	0.00604227	0.0386004	1.41341	Up-regulated
CERS5	1394.24	-0.118855	0.0880588	1.34972	0.177106	0.324545	0.488725	N.S.	1188.3	-0.261182	0.201759	1.29453	0.195484	0.40623	0.391228	N.S.
CERS6	889.346	-0.624314	0.140719	4.4366	9.14e-06	7.64e-05	4.11675	N.S.	3183.91	-0.358845	0.147541	2.43218	0.0150084	0.0722112	1.1414	N.S.
CES2	1059.98	0.342159	0.117703	-2.90696	0.00364956	0.0137717	1.86101	N.S.	921.995	-0.0684149	0.153809	0.444805	0.656461	0.812383	0.0902394	N.S.
CETN2	599.243	-0.114127	0.117521	0.971123	0.331487	0.508594	0.293629	N.S.	642.918	-0.243703	0.130494	1.86754	0.0618256	0.192419	0.715751	N.S.
CETN3	281.885	-0.910086	0.191433	4.75408	1.99e-06	2.09e-05	4.67961	N.S.	172.993	-0.786708	0.30502	2.5792	0.00990289	0.0543713	1.26463	N.S.
CETP	62.9849	0.115009	0.320341	-0.35902	0.71958	0.836408	0.077582	N.S.	111.275	0.373333	0.258733	-1.44293	0.149041	0.342087	0.465863	N.S.
CFAP126	78.3666	-0.270025	0.173549	1.5559	0.119731	0.24097	0.618037	N.S.	528.356	0.219833	0.391878	-0.560973	0.574816	0.759112	0.119694	N.S.
CFAP157	29.7029	1.04545	0.314606	-3.32303	0.000890442	0.00411071	2.38608	Up-regulated	50.555	0.681847	0.446054	-1.52862	0.126358	0.308747	0.510397	N.S.
CFAP20	604.07	0.505559	0.221725	-2.28011	0.0226009	0.0638188	1.19505	N.S.	686.713	-0.022456	0.128426	0.174855	0.861194	0.933586	0.0298456	N.S.
CFAP298	199.984	-0.127681	0.130262	0.980188	0.326994	0.504074	0.297505	N.S.	964.783	0.222896	0.333271	-0.668814	0.503614	0.707992	0.149972	N.S.
CFAP36	720.528	0.162836	0.118889	-1.36965	0.170796	0.316418	0.499739	N.S.	1456.95	-0.326718	0.145852	2.24006	0.0250871	0.102925	0.987477	N.S.
CFAP410	315.254	1.35745	0.221568	-6.12659	8.98e-10	3.03e-08	7.5179	Up-regulated	1260.64	0.476027	0.173144	-2.74931	0.00597211	0.038319	1.41659	N.S.
CFAP44	427.829	0.107235	0.169088	-0.634198	0.525952	0.692594	0.159521	N.S.	295.277	0.143968	0.281225	-0.51193	0.6087	0.782322	0.106615	N.S.
CFAP45	46.6491	1.43107	0.350676	-4.08089	4.49e-05	0.000303099	3.51841	Up-regulated	19.152	-0.0617489	0.403012	0.153219	0.878226	0.943311	0.0253452	N.S.
CFAP53	21.3291	0.146136	0.342054	-0.42723	0.669212	0.799755	0.0970428	N.S.	67.743	-0.0467736	0.339033	0.137962	0.890271	0.949141	0.0226693	N.S.
CFAP54	16.1558	-1.69716	0.472242	3.59382	0.000325862	0.00169855	2.76992	Down-regulated	10.1933	-0.935008	0.905256	1.03287	0.301667	0.527819	0.277515	N.S.
CFAP69	1.37876	0.250203	1.31425	-0.190378	0.849013	0.917529	0.03738	N.S.	30.6171	-0.915527	0.809465	1.13103	0.258043	0.479442	0.319264	N.S.
CFAP70	57.9479	0.104788	0.223286	-0.469302	0.638854	0.777589	0.10925	N.S.	27.1031	0.768745	0.657003	-1.17008	0.241969	0.460842	0.336448	N.S.
CFAP73	8.25032	-0.0578932	0.435447	0.132951	0.894232	0.942831	0.0255663	N.S.	8.23634	0.405957	0.739562	-0.548916	0.583063	0.764673	0.116524	N.S.
CFAP77	1.35663	2.62838	1.33231	-1.9728	0.0485187	0.118782	0.92525	N.S.	11.9826	0.443419	0.623723	-0.710923	0.477132	0.687139	0.162955	N.S.
CFAP97	1860.25	-0.434004	0.181781	2.38751	0.0169628	0.050273	1.29866	N.S.	3135.64	-0.565641	0.157435	3.59286	0.000327064	0.00432481	2.36403	N.S.
CFD	605.315	1.85322	0.345923	-5.35732	8.45e-08	1.39e-06	5.85664	Up-regulated	10327	-0.00571471	0.291995	0.0195713	0.984385	0.994128	0.00255748	N.S.
CFDP1	945.994	-0.175476	0.0910166	1.92796	0.0538605	0.129249	0.888573	N.S.	2341.83	-0.0373143	0.160828	0.232014	0.816527	0.910467	0.0407359	N.S.
CFH	29.8448	1.04686	0.41657	-2.51304	0.0119695	0.0377475	1.42311	Up-regulated	284.468	-0.335808	0.584794	0.574233	0.56581	0.752418	0.123541	N.S.
CFL1	19855.6	0.395125	0.0838176	-4.7141	2.43e-06	2.48e-05	4.60508	N.S.	42059.2	0.242119	0.170766	-1.41784	0.156237	0.352489	0.452854	N.S.
CFL2	362.245	0.155114	0.220287	-0.704146	0.481342	0.655121	0.183678	N.S.	1025.3	-0.195325	0.361676	0.540056	0.589158	0.76997	0.113526	N.S.
CFLAR	10488.9	-0.230483	0.0864169	2.66711	0.00765071	0.0259582	1.58572	N.S.	5420.64	-0.635396	0.168199	3.77764	0.000158319	0.00246803	2.60765	N.S.
CFP	1020.3	0.818549	0.230962	-3.54408	0.000393984	0.00200111	2.69873	N.S.	9019.84	0.0621584	0.247203	-0.251447	0.801468	0.900329	0.0455989	N.S.
CGAS	506.241	-1.1333	0.177021	6.40208	1.53e-10	7.31e-09	8.1358	Down-regulated	364.637	-1.25943	0.295528	4.26163	2.03e-05	0.000498683	3.30218	Down-regulated
CGGBP1	7407.17	-0.638681	0.167821	3.80574	0.000141383	0.000822863	3.08467	N.S.	9346.05	-0.253201	0.176587	1.43385	0.151614	0.346231	0.460634	N.S.
CGN	16.1771	-0.0227081	0.427793	0.053082	0.957667	0.978052	0.00963785	N.S.	132.465	-0.224375	0.303708	0.738783	0.460039	0.673881	0.171417	N.S.
CGNL1	0.959018	-0.110799	1.75885	0.0629949	0.949771	0.974187	0.0113575	N.S.	21.105	0.740313	0.598116	-1.23774	0.215812	0.430897	0.365627	N.S.
CGREF1	5.67263	0.372525	0.597383	-0.623596	0.532893	0.698398	0.155897	N.S.	192.47	0.65131	0.378946	-1.71874	0.0856615	0.239689	0.620352	N.S.
CGRRF1	664.502	-0.235319	0.115862	2.03103	0.0422519	0.106342	0.973294	N.S.	587.318	-0.262491	0.206449	1.27145	0.203567	0.415465	0.381466	N.S.
CHAC1	4.51199	0.231974	0.570279	-0.406773	0.684175	0.810786	0.0910936	N.S.	55.5375	-2.87527	0.900394	3.19334	0.00140635	0.0131031	1.88262	Down-regulated
CHAC2	68.8247	-2.26117	0.333873	6.77255	1.27e-11	9.9e-10	9.00415	Down-regulated	128.739	-0.413343	0.345527	1.19627	0.231592	0.449446	0.347323	N.S.
CHAD	28.5619	-0.514031	0.306812	1.6754	0.0938567	0.199981	0.69901	N.S.	164.593	-0.111464	0.20832	0.535063	0.592606	0.771601	0.112607	N.S.
CHADL	5.8865	2.4415	0.654945	-3.7278	0.00019316	0.00107799	2.96739	Up-regulated	30.5534	0.196513	0.466747	-0.421027	0.673735	0.823944	0.0841025	N.S.
CHAF1A	443.961	0.187947	0.123292	-1.52441	0.127407	0.253014	0.596856	N.S.	273.957	-0.599685	0.358933	1.67074	0.0947725	0.256181	0.591453	N.S.
CHAF1B	133.621	-0.663996	0.14399	4.61142	4e-06	3.79e-05	4.42117	N.S.	234.417	-0.484212	0.3205	1.5108	0.130839	0.315794	0.500596	N.S.
CHAMP1	804.498	-0.504696	0.123694	4.08019	4.5e-05	0.000303871	3.51731	N.S.	1637.46	-0.182813	0.190222	0.961051	0.336527	0.564567	0.248285	N.S.
CHCHD1	461.046	-0.0240464	0.113544	0.21178	0.832279	0.907281	0.0422583	N.S.	262.912	-0.165679	0.153318	1.08063	0.279862	0.503926	0.297634	N.S.
CHCHD10	263.365	1.32127	0.21314	-6.19907	5.68e-10	2.11e-08	7.67505	Up-regulated	1503.65	-0.123253	0.213211	0.578078	0.563212	0.750974	0.124375	N.S.
CHCHD2	3784.44	0.469209	0.125412	-3.74134	0.000183045	0.00103048	2.98696	N.S.	2504.59	0.244695	0.149597	-1.63569	0.101904	0.268409	0.571203	N.S.
CHCHD3	1313.85	-0.0554859	0.0918417	0.604147	0.545746	0.708368	0.149741	N.S.	1722.9	0.131557	0.122474	-1.07416	0.282752	0.507747	0.294352	N.S.
CHCHD4	300.894	-0.410087	0.133613	3.06921	0.00214626	0.00876648	2.05717	N.S.	259.482	-0.0771602	0.184261	0.418755	0.675395	0.824969	0.0835626	N.S.
CHCHD5	257.94	1.25068	0.208883	-5.98745	2.13e-09	6.07e-08	7.21704	Up-regulated	312.396	0.40449	0.207474	-1.94959	0.0512251	0.16953	0.770753	N.S.
CHCHD6	93.0287	1.07446	0.230629	-4.65883	3.18e-06	3.11e-05	4.5066	Up-regulated	169.334	0.0661958	0.260088	-0.254512	0.7991	0.899137	0.0461743	N.S.
CHCHD7	1600.39	-0.109237	0.0812422	1.34459	0.178758	0.32671	0.485838	N.S.	1592.05	-0.0208872	0.221442	0.0943238	0.924852	0.96863	0.0138422	N.S.
CHD1	4836.7	-0.358974	0.108206	3.31752	0.000908219	0.00418276	2.37854	N.S.	7576.79	-0.756053	0.193285	3.9116	9.17e-05	0.00162668	2.7887	N.S.
CHD1L	35.5336	-0.277248	0.302942	0.915184	0.360095	0.539543	0.267974	N.S.	2188.59	-0.188981	0.162762	1.16109	0.245607	0.464854	0.332684	N.S.
CHD2	10327.2	0.177869	0.0788941	-2.25453	0.0241631	0.0675433	1.17042	N.S.	23658.3	0.0449847	0.153387	-0.293276	0.769311	0.880872	0.0550874	N.S.
CHD3	14212.5	0.371289	0.108358	-3.4265	0.000611416	0.00294332	2.53116	N.S.	29836.5	0.456282	0.176209	-2.58944	0.00961335	0.0533078	1.27321	N.S.
CHD4	407.075	-0.0344928	0.109641	0.314597	0.753067	0.856576	0.0672343	N.S.	10686.5	-0.386937	0.142598	2.71348	0.00665797	0.0412008	1.38509	N.S.
CHD5	30.9618	0.497631	0.502496	-0.990318	0.322019	0.498419	0.302406	N.S.	17.2734	-0.669501	0.578255	1.1578	0.246948	0.466598	0.331057	N.S.
CHD6	2843.1	0.089741	0.0929954	-0.965005	0.334542	0.511969	0.290757	N.S.	4570.21	-0.178513	0.19903	0.896917	0.369763	0.594703	0.2257	N.S.
CHD7	1210.06	0.260552	0.131938	-1.9748	0.0482909	0.118355	0.926815	N.S.	5205.25	-0.63493	0.301415	2.1065	0.0351612	0.130227	0.885301	N.S.
CHD8	4846.45	-0.156946	0.0749577	2.0938	0.036278	0.0939866	1.02693	N.S.	9902.07	-0.445372	0.123361	3.61033	0.000305805	0.00411481	2.38565	N.S.
CHD9	2405.38	-0.275874	0.118685	2.32442	0.0201028	0.0578579	1.23764	N.S.	4283.32	-0.86367	0.244938	3.52608	0.000421761	0.0052778	2.27755	N.S.
CHDH	24.787	0.55754	0.378863	-1.47161	0.141126	0.273807	0.562555	N.S.	120.721	1.41154	0.321712	-4.38759	1.15e-05	0.000312264	3.50548	Up-regulated
CHEK1	134.622	-1.8147	0.246271	7.36871	1.72e-13	3.17e-11	10.4995	Down-regulated	286.582	-0.0146991	0.338316	0.0434477	0.965345	0.987106	0.00563628	N.S.
CHEK2	326.013	-0.216361	0.113982	1.8982	0.0576701	0.136594	0.864567	N.S.	512.832	0.0661754	0.301099	-0.219779	0.826043	0.91488	0.0386358	N.S.
CHERP	521.399	1.22194	0.209299	-5.83823	5.28e-09	1.29e-07	6.88835	Up-regulated	2277.84	0.0538146	0.0959328	-0.560962	0.574824	0.759112	0.119694	N.S.
CHFR	2546.57	0.37176	0.0987959	-3.76291	0.000167949	0.000953639	3.02062	N.S.	3126.22	-0.104746	0.112614	0.930129	0.352304	0.578572	0.237643	N.S.
CHI3L1	5.20383	0.0480666	0.921167	-0.0521801	0.958385	0.978447	0.00946282	N.S.	23.3261	1.74071	0.626473	-2.7786	0.00545945	0.0360549	1.44304	Up-regulated
CHI3L2	902.532	-1.10718	0.26263	4.21573	2.49e-05	0.000181661	3.74074	Down-regulated	551.702	0.848783	0.256485	-3.30928	0.000935346	0.00968973	2.01369	N.S.
CHIC1	509.898	-0.75863	0.200813	3.7778	0.00015822	0.000907366	3.04222	N.S.	2097.47	-0.49669	0.185886	2.67202	0.00753955	0.045079	1.34603	N.S.
CHIC2	442.741	0.142849	0.128846	-1.10868	0.267567	0.438334	0.358195	N.S.	1020.1	0.0466923	0.117234	-0.398283	0.690422	0.834691	0.0784745	N.S.
CHID1	649.561	0.625558	0.133439	-4.68797	2.76e-06	2.77e-05	4.55805	N.S.	1097.8	1.03449	0.187222	-5.52548	3.29e-08	3.14e-06	5.50265	Up-regulated
CHIT1	15.9595	0.540772	0.308003	-1.75574	0.0791331	0.174786	0.757492	N.S.	285.794	0.20716	0.45726	-0.453046	0.650516	0.808581	0.0922767	N.S.
CHKA	369.643	0.156454	0.120499	-1.29839	0.194154	0.346629	0.460136	N.S.	896.193	-0.179035	0.188466	0.949961	0.342132	0.569575	0.244449	N.S.
CHKB	117.094	0.0566808	0.163234	-0.347236	0.728414	0.842116	0.0746282	N.S.	1704.67	0.318508	0.224194	-1.42068	0.155409	0.351679	0.453854	N.S.
CHM	829.789	-0.747702	0.124315	6.01457	1.8e-09	5.29e-08	7.27656	N.S.	1827.42	-0.445931	0.187634	2.3766	0.0174728	0.0801255	1.09623	N.S.
CHML	756.312	-0.412676	0.119023	3.46719	0.000525934	0.00257635	2.58899	N.S.	489.407	-0.836251	0.236386	3.53764	0.000403713	0.00511177	2.29143	N.S.
CHMP1A	2067.11	0.673562	0.136243	-4.94384	7.66e-07	9.33e-06	5.03	N.S.	2278.84	-0.187797	0.162273	1.15729	0.247152	0.466876	0.330799	N.S.
CHMP1B	2667.36	0.791905	0.202959	-3.90181	9.55e-05	0.00058586	3.23221	N.S.	7158.13	-0.11706	0.120731	0.969593	0.332249	0.560466	0.251451	N.S.
CHMP2A	2258.55	0.267876	0.107357	-2.49519	0.0125891	0.0393706	1.40483	N.S.	1607.45	0.154207	0.138186	-1.11594	0.264449	0.487182	0.312309	N.S.
CHMP2B	1741.81	-0.791742	0.145754	5.43206	5.57e-08	9.76e-07	6.01063	N.S.	1469.02	-0.8013	0.140558	5.70086	1.19e-08	1.4e-06	5.85429	N.S.
CHMP3	1680.41	-0.245263	0.10659	2.301	0.0213918	0.0609702	1.21488	N.S.	56.4644	0.609678	0.38628	-1.57833	0.11449	0.28939	0.538516	N.S.
CHMP4A	183.4	-0.142733	0.149734	0.953245	0.340466	0.518337	0.285388	N.S.	1265.89	0.124265	0.215343	-0.577056	0.563901	0.751538	0.124049	N.S.
CHMP4B	4756.94	0.297379	0.081757	-3.63735	0.000275459	0.00146667	2.83367	N.S.	5121.1	-0.0460601	0.155363	0.296467	0.766873	0.880023	0.0555059	N.S.
CHMP5	1919.68	-0.875054	0.142994	6.1195	9.39e-10	3.14e-08	7.50374	N.S.	1460.35	-0.387732	0.140243	2.76471	0.00569738	0.0371395	1.43016	N.S.
CHMP6	402.835	1.02521	0.16189	-6.33274	2.41e-10	1.04e-08	7.98336	Up-regulated	1818.62	0.0669145	0.227322	-0.294361	0.768482	0.880667	0.0551881	N.S.
CHMP7	3717.82	0.347558	0.153822	-2.25948	0.0238535	0.0668645	1.1748	N.S.	9779.47	0.507232	0.779639	-0.650598	0.515306	0.717015	0.144472	N.S.
CHN1	99.5222	-0.913681	0.288496	3.16705	0.00153993	0.00656695	2.18264	N.S.	58.3695	0.559592	0.318934	-1.75457	0.0793328	0.227589	0.642849	N.S.
CHN2	922.969	-0.136047	0.135194	1.00631	0.314266	0.490248	0.309584	N.S.	1444.93	-0.521164	0.206367	2.52543	0.0115558	0.0604223	1.2188	N.S.
CHORDC1	1501.09	-0.753519	0.163075	4.62069	3.82e-06	3.65e-05	4.43795	N.S.	3341.36	-0.757962	0.253468	2.99037	0.0027864	0.0219225	1.65911	N.S.
CHP1	3418.46	-0.15337	0.156709	0.978693	0.327732	0.504686	0.296979	N.S.	3914.2	-0.366032	0.165602	2.21032	0.0270832	0.108778	0.96346	N.S.
CHPF	103.951	0.525498	0.372139	-1.4121	0.15792	0.298146	0.525572	N.S.	1202.42	0.593808	0.244582	-2.42785	0.0151888	0.0728203	1.13775	N.S.
CHPF2	2536	0.710027	0.139071	-5.10548	3.3e-07	4.49e-06	5.34733	N.S.	1847.85	0.223933	0.104931	-2.13411	0.0328339	0.124462	0.904964	N.S.
CHPT1	1123.07	0.0116957	0.177642	-0.0658387	0.947506	0.973029	0.0118743	N.S.	191.526	1.18337	0.632899	-1.86977	0.061516	0.191863	0.717009	N.S.
CHRAC1	1393.49	-0.30615	0.129085	2.3717	0.0177063	0.0520363	1.28369	N.S.	2502.75	-0.101662	0.178968	0.568045	0.570005	0.75536	0.121846	N.S.
CHRM3	4.75949	1.42032	0.723121	-1.96416	0.0495118	0.120733	0.918173	N.S.	21.9583	-0.27734	0.486452	0.570129	0.56859	0.754393	0.122402	N.S.
CHRM4	51.0923	2.18193	0.331285	-6.58627	4.51e-11	2.75e-09	8.56014	Up-regulated	64.0254	0.829322	0.482358	-1.71931	0.0855582	0.239666	0.620393	N.S.
CHRNA10	23.0788	1.63485	0.45295	-3.60933	0.000306994	0.00161076	2.79297	Up-regulated	10.1503	0.510131	0.842517	-0.605484	0.544858	0.73879	0.131479	N.S.
CHRNA3	2.40785	1.07166	1.14348	-0.93719	0.348661	0.527158	0.278059	N.S.	27.8109	-1.74745	0.688912	2.53654	0.0111954	0.0591887	1.22776	N.S.
CHRNA5	4.05062	-0.777166	0.701628	1.10766	0.268008	0.438817	0.357717	N.S.	16.1938	-1.13233	0.690778	1.63921	0.10117	0.267304	0.572994	N.S.
CHRNA7	11.9594	0.16382	0.756892	-0.216438	0.828646	0.905351	0.0431828	N.S.	21.9924	-0.255678	0.677605	0.377326	0.705931	0.843751	0.0737855	N.S.
CHRNA9	3.3686	-1.32003	0.819243	1.61128	0.107119	0.221563	0.654503	N.S.	1182.56	-0.825919	0.531706	1.55334	0.120342	0.29903	0.524286	N.S.
CHRNB1	350.953	-0.280536	0.121258	2.31355	0.0206922	0.0592449	1.22735	N.S.	594.195	-0.16534	0.151068	1.09447	0.273749	0.497314	0.30337	N.S.
CHRNB2	6.60508	0.304028	0.577021	-0.526893	0.598268	0.747688	0.12628	N.S.	156.65	0.815176	0.309233	-2.63613	0.00838587	0.048138	1.31751	N.S.
CHRND	1.61787	1.80749	1.175	-1.53828	0.123979	0.247593	0.606262	N.S.	18.059	1.10587	0.491904	-2.24814	0.0245674	0.101571	0.993232	N.S.
CHRNE	47.3093	0.805085	0.316187	-2.54623	0.0108894	0.0349576	1.45646	N.S.	470.353	0.0325818	0.265886	-0.12254	0.902471	0.955915	0.0195805	N.S.
CHRNG	3.09056	1.14142	0.673088	-1.6958	0.0899244	0.19359	0.713118	N.S.	39.9947	-0.0101074	0.461271	0.021912	0.982518	0.993942	0.00263912	N.S.
CHST10	228.668	0.000541709	0.163966	-0.00330379	0.997364	0.99851	0.000647612	N.S.	948.018	-0.371709	0.269058	1.38152	0.16712	0.366885	0.43547	N.S.
CHST11	2839.95	0.0320931	0.137387	-0.233597	0.815298	0.896698	0.0473537	N.S.	3302.8	0.559688	0.145602	-3.84397	0.000121061	0.00201007	2.69679	N.S.
CHST12	1002.39	0.0701492	0.159902	-0.438703	0.660877	0.793327	0.100548	N.S.	1893.42	0.322654	0.217289	-1.48491	0.137569	0.325426	0.487548	N.S.
CHST14	296.339	0.0779805	0.130961	-0.595448	0.551544	0.71305	0.14688	N.S.	544.913	0.164204	0.132707	-1.23734	0.215961	0.430943	0.365581	N.S.
CHST15	3772.83	-0.201077	0.181862	1.10566	0.268874	0.439648	0.356895	N.S.	2697.4	-0.603415	0.412363	1.46331	0.143382	0.334243	0.475938	N.S.
CHST2	1036.33	0.132925	0.215128	-0.617889	0.536649	0.701007	0.154278	N.S.	1406.03	0.799601	0.333621	-2.39674	0.0165418	0.0771015	1.11294	N.S.
CHST6	10.4032	-3.11217	0.935	3.32852	0.000873088	0.00403957	2.39367	Down-regulated	723.742	-0.554922	0.192644	2.88055	0.00396978	0.0283901	1.54683	N.S.
CHST7	147.411	0.129231	0.236614	-0.546166	0.584952	0.737187	0.132422	N.S.	239.085	0.470641	0.227049	-2.07286	0.0381853	0.137944	0.860298	N.S.
CHSY1	2194.21	-0.701075	0.141495	4.95479	7.24e-07	8.92e-06	5.0497	N.S.	1960.82	-0.408287	0.123913	3.29495	0.000984394	0.0100846	1.99634	N.S.
CHSY3	12.1444	-0.557958	0.801509	0.696134	0.486345	0.659293	0.180922	N.S.	21.075	-0.452649	0.529766	0.854432	0.392866	0.614869	0.211217	N.S.
CHTF18	358.463	1.56245	0.276552	-5.64977	1.61e-08	3.32e-07	6.47914	Up-regulated	256.171	0.412812	0.263785	-1.56496	0.117593	0.294213	0.531338	N.S.
CHTOP	3052.03	-0.0090787	0.061796	0.146914	0.8832	0.936158	0.0286508	N.S.	4819.67	-0.077625	0.126722	0.612563	0.540165	0.735352	0.133504	N.S.
CHUK	1507.01	-0.774769	0.128611	6.02412	1.7e-09	5.06e-08	7.29602	N.S.	2084.5	-0.6156	0.104656	5.88213	4.05e-09	5.66e-07	6.24737	N.S.
CHURC1	2593.68	-0.764201	0.216033	3.53743	0.000404042	0.00204719	2.68884	N.S.	3978.47	-0.510528	0.201664	2.53158	0.0113548	0.0597309	1.2238	N.S.
CIAO1	3973.49	-0.199778	0.0746948	2.67458	0.00748219	0.0254825	1.59376	N.S.	1481.14	-0.0297231	0.196028	0.151626	0.879482	0.943834	0.0251043	N.S.
CIAO2A	1878.29	-0.270085	0.116956	2.30929	0.0209275	0.0598426	1.22299	N.S.	1368.86	-0.128003	0.147132	0.869988	0.384307	0.607545	0.216421	N.S.
CIAO2B	1056.62	0.395559	0.10851	-3.64537	0.000267005	0.00142927	2.84489	N.S.	869.911	0.582858	0.158197	-3.68439	0.000229253	0.0032864	2.48328	N.S.
CIAO3	451.739	0.989824	0.202513	-4.88772	1.02e-06	1.18e-05	4.92679	N.S.	829.227	0.585212	0.133749	-4.37544	1.21e-05	0.000327131	3.48528	N.S.
CIAPIN1	1364.64	-0.102081	0.072857	1.40111	0.16118	0.303136	0.518362	N.S.	1137.2	-0.296201	0.241977	1.22409	0.220919	0.43658	0.359936	N.S.
CIART	17.1437	1.45884	0.358724	-4.06673	4.77e-05	0.000319551	3.49546	Up-regulated	26.714	0.804507	0.553761	-1.45281	0.146278	0.338373	0.470604	N.S.
CIB1	4586.92	0.34952	0.154593	-2.26091	0.0237648	0.0666436	1.17624	N.S.	3691.04	0.0836085	0.226069	-0.369837	0.711504	0.846964	0.0721352	N.S.
CIB2	67.1985	0.810988	0.212567	-3.81521	0.000136067	0.000795174	3.09954	N.S.	26.4257	0.14677	0.396728	-0.369951	0.711419	0.846964	0.0721352	N.S.
CIC	3486.9	1.36313	0.201521	-6.7642	1.34e-11	1.03e-09	8.98527	Up-regulated	7020.31	0.144496	0.118016	-1.22438	0.220808	0.436408	0.360107	N.S.
CIITA	7796.81	0.441383	0.144045	-3.0642	0.0021825	0.00889635	2.05079	N.S.	8505.58	-0.192057	0.2247	0.854727	0.392702	0.614798	0.211267	N.S.
CILP2	1.69303	1.71836	1.24689	-1.37811	0.168169	0.312893	0.504604	N.S.	13.7355	0.43272	0.831167	-0.520617	0.602634	0.778962	0.108483	N.S.
CINP	603.404	0.154517	0.0905676	-1.7061	0.0879903	0.19035	0.720448	N.S.	1218.7	0.012541	0.117623	-0.10662	0.91509	0.963462	0.0161656	N.S.
CIP2A	189.395	-0.979832	0.176874	5.53972	3.03e-08	5.8e-07	6.23666	N.S.	388.67	-1.57661	0.44804	3.51891	0.000433327	0.00538598	2.26873	Down-regulated
CIPC	489.519	-0.363449	0.119169	3.04987	0.00228938	0.00925863	2.03345	N.S.	1313.72	-0.400806	0.205549	1.94993	0.0511845	0.169491	0.770852	N.S.
CIR1	1762.72	-0.329705	0.0822552	4.00832	6.12e-05	0.000397633	3.40052	N.S.	2774.48	-0.528674	0.177133	2.98462	0.00283929	0.0221898	1.65385	N.S.
CIRBP	11646.1	0.616383	0.0739036	-8.34036	7.41e-17	6.67e-14	13.176	N.S.	4646.03	0.0610249	0.25115	-0.242982	0.80802	0.904768	0.0434627	N.S.
CISD1	245.549	-0.894107	0.186478	4.7947	1.63e-06	1.77e-05	4.7527	N.S.	379.351	-0.21868	0.2074	1.05439	0.291704	0.517677	0.285941	N.S.
CISD2	600.465	-0.94829	0.222129	4.2691	1.96e-05	0.00014785	3.83018	N.S.	384.424	-0.0454019	0.247504	0.183439	0.854454	0.929787	0.0316163	N.S.
CISD3	396.202	0.85261	0.181316	-4.70234	2.57e-06	2.6e-05	4.58439	N.S.	391.629	0.290462	0.233816	-1.24227	0.214137	0.428761	0.367785	N.S.
CISH	794.7	-0.431909	0.23354	1.8494	0.0644	0.149224	0.82616	N.S.	685.207	0.378374	0.454307	-0.832861	0.404923	0.625843	0.203535	N.S.
CIT	84.7557	-1.4506	0.247655	5.85733	4.7e-09	1.17e-07	6.93025	Down-regulated	322.755	-0.131695	0.215127	0.612173	0.540423	0.735577	0.133372	N.S.
CITED2	3440.91	0.244833	0.161277	-1.51809	0.128991	0.255438	0.592715	N.S.	3509.21	-0.146935	0.163893	0.896531	0.369969	0.594816	0.225617	N.S.
CITED4	102.43	2.17147	0.328175	-6.61681	3.67e-11	2.3e-09	8.63749	Up-regulated	160.733	0.985441	0.470093	-2.09627	0.0360585	0.132574	0.877543	N.S.
CIZ1	3775.34	0.676656	0.107101	-6.3179	2.65e-10	1.12e-08	7.94981	N.S.	7064.39	0.368871	0.135073	-2.73089	0.00631638	0.0397268	1.40092	N.S.
CKAP2	819.592	-0.979417	0.120181	8.14954	3.65e-16	2.74e-13	12.5621	N.S.	265.075	-0.293766	0.300858	0.976429	0.328852	0.557205	0.253985	N.S.
CKAP2L	44.5237	-2.69537	0.436273	6.17816	6.49e-10	2.35e-08	7.62926	Down-regulated	231.89	-0.263488	0.299938	0.878474	0.379687	0.603624	0.219233	N.S.
CKAP4	2074.69	0.13758	0.196175	-0.701309	0.48311	0.656667	0.182655	N.S.	1886.88	-0.0958129	0.255695	0.374715	0.707872	0.844762	0.0732656	N.S.
CKAP5	1779.79	-0.670373	0.09241	7.25433	4.04e-13	5.83e-11	10.2343	N.S.	4108.75	-0.393515	0.134576	2.92411	0.0034544	0.0256247	1.59134	N.S.
CKLF	9.84871	0.29941	0.412957	-0.725037	0.468429	0.643251	0.19162	N.S.	569.794	-0.00752297	0.189372	0.0397258	0.968312	0.988073	0.00521089	N.S.
CKMT2	8.40881	0.51272	0.47183	-1.08666	0.277186	0.448884	0.347865	N.S.	21.3711	1.1694	0.539576	-2.16726	0.0302147	0.117313	0.930655	N.S.
CKS1B	278.014	-0.625006	0.135144	4.62476	3.75e-06	3.58e-05	4.44556	N.S.	534.757	0.115397	0.333004	-0.346533	0.728942	0.857225	0.0669054	N.S.
CKS2	193.011	-0.77993	0.188739	4.13231	3.59e-05	0.000250209	3.6017	N.S.	306.884	-0.353404	0.205593	1.71895	0.0856236	0.239689	0.620352	N.S.
CLASP1	2161.04	0.0523851	0.0979374	-0.534884	0.59273	0.74321	0.128888	N.S.	3454.56	-0.100778	0.27364	0.368285	0.712661	0.84766	0.0717783	N.S.
CLASP2	1450.9	-0.489376	0.116137	4.21379	2.51e-05	0.000183075	3.73737	N.S.	2272.03	-1.25272	0.224339	5.58404	2.35e-08	2.43e-06	5.61443	Down-regulated
CLASRP	2396.65	0.911114	0.154843	-5.8841	4e-09	1.02e-07	6.98941	N.S.	2193.99	0.452935	0.114047	-3.97147	7.14e-05	0.00131916	2.8797	N.S.
CLBA1	62.5803	0.528825	0.219698	-2.40705	0.0160819	0.0480732	1.3181	N.S.	106.046	0.0334273	0.378289	-0.0883643	0.929587	0.970272	0.0131063	N.S.
CLCC1	547.411	-0.343046	0.133565	2.56838	0.0102174	0.0331161	1.47996	N.S.	1120.1	-0.380041	0.182082	2.08719	0.0368709	0.134548	0.871121	N.S.
CLCF1	258.917	1.10012	0.26254	-4.19029	2.79e-05	0.000200514	3.69786	Up-regulated	501.488	-0.723744	0.352782	2.05153	0.0402154	0.143219	0.843998	N.S.
CLCN2	118.423	0.518912	0.190917	-2.71799	0.0065679	0.0228145	1.64179	N.S.	106.041	0.220821	0.303145	-0.728433	0.466349	0.678788	0.168266	N.S.
CLCN3	1777.34	-0.739786	0.120461	6.14128	8.19e-10	2.83e-08	7.54805	N.S.	1881.04	-0.164597	0.24716	0.665952	0.505442	0.709788	0.148871	N.S.
CLCN4	189.041	-0.0718075	0.265261	0.270705	0.786618	0.878243	0.0563852	N.S.	328.068	-0.426498	0.235385	1.81191	0.0699994	0.210094	0.677587	N.S.
CLCN5	500.991	-0.610412	0.197425	3.09186	0.00198905	0.00820779	2.08577	N.S.	1343.99	-0.193083	0.338229	0.570866	0.568091	0.754027	0.122613	N.S.
CLCN6	1302.7	0.267291	0.108298	-2.46811	0.0135828	0.0418915	1.37787	N.S.	3399.2	-0.342994	0.26982	1.2712	0.203659	0.415465	0.381466	N.S.
CLCN7	3091.3	1.03792	0.187358	-5.53976	3.03e-08	5.8e-07	6.23666	Up-regulated	7065.4	-0.0215187	0.224233	0.095966	0.923548	0.967933	0.0141546	N.S.
CLDN12	33.6477	-0.556292	0.32802	1.69591	0.0899033	0.19359	0.713118	N.S.	114.828	-0.383767	0.268534	1.42912	0.15297	0.348333	0.458005	N.S.
CLDN15	684.734	0.722396	0.183374	-3.93947	8.17e-05	0.000512384	3.2904	N.S.	655.921	0.115879	0.313592	-0.369523	0.711738	0.846964	0.0721352	N.S.
CLDN20	15.1551	-0.488883	0.393096	1.24367	0.21362	0.372145	0.429288	N.S.	25.4402	-0.0952427	0.534848	0.178074	0.858665	0.932237	0.0304736	N.S.
CLDN23	18.2174	-0.531758	0.404697	1.31397	0.188858	0.339924	0.468619	N.S.	46.1991	-0.00854429	0.395618	0.0215973	0.982769	0.993951	0.00263497	N.S.
CLDN4	3.60922	0.370918	0.925994	-0.400562	0.688742	0.81402	0.0893648	N.S.	374.399	0.870293	0.313518	-2.7759	0.00550499	0.0362197	1.44105	N.S.
CLDN5	55.766	1.47249	0.444912	-3.30961	0.000934247	0.00428728	2.36782	Up-regulated	443.496	1.40223	0.553994	-2.53113	0.0113696	0.0597862	1.2234	N.S.
CLDN7	44.1762	0.981287	0.263921	-3.71811	0.000200722	0.0011142	2.95304	N.S.	42.0167	0.605651	0.53352	-1.1352	0.256292	0.477529	0.321	N.S.
CLDND1	2535.26	-0.941012	0.214299	4.39112	1.13e-05	9.13e-05	4.0395	N.S.	5526.3	0.0796424	0.178622	-0.445872	0.65569	0.811889	0.0905034	N.S.
CLDND2	196.18	0.513512	0.314271	-1.63398	0.102264	0.213763	0.670068	N.S.	98.3757	0.258865	0.403182	-0.642055	0.520837	0.720829	0.142168	N.S.
CLEC10A	1298.84	1.06131	0.254119	-4.17642	2.96e-05	0.000211329	3.67504	Up-regulated	280.085	-1.47746	0.455441	3.24401	0.00117858	0.0114762	1.9402	Down-regulated
CLEC11A	56.0685	1.09335	0.265885	-4.11211	3.92e-05	0.000269876	3.56884	Up-regulated	12.2756	0.535887	0.628823	-0.852207	0.394099	0.61559	0.210708	N.S.
CLEC12A	5715.09	-0.414498	0.256023	1.61898	0.105451	0.218799	0.659955	N.S.	957.477	-0.419545	0.905564	0.463297	0.643152	0.803654	0.0949307	N.S.
CLEC16A	1211.88	0.170326	0.0822683	-2.07038	0.0384169	0.0983582	1.00719	N.S.	3055.73	0.270552	0.172828	-1.56544	0.117479	0.294158	0.531419	N.S.
CLEC17A	350.429	0.852075	0.218275	-3.90367	9.47e-05	0.000582155	3.23496	N.S.	2685.83	-0.825613	0.311382	2.65145	0.00801465	0.0466924	1.33075	N.S.
CLEC18A	16.696	0.607448	0.462423	-1.31362	0.188974	0.339975	0.468553	N.S.	61.1903	0.0186473	0.641429	-0.0290714	0.976808	0.99134	0.00377747	N.S.
CLEC1A	77.9069	0.346323	0.296856	-1.16664	0.243357	0.408138	0.389192	N.S.	178.96	0.330148	0.671682	-0.491525	0.623055	0.790662	0.102009	N.S.
CLEC1B	372.34	-0.469021	0.243315	1.92763	0.0539016	0.129317	0.888344	N.S.	1289.86	0.298641	0.423552	-0.705085	0.480757	0.689407	0.161524	N.S.
CLEC2B	3361.31	-0.329432	0.154182	2.13663	0.0326277	0.0862589	1.0642	N.S.	3173.21	-0.514205	0.217487	2.36431	0.0180639	0.082024	1.08606	N.S.
CLEC2D	6059.12	-0.682392	0.170719	3.99717	6.41e-05	0.000414233	3.38275	N.S.	4248.22	-0.404829	0.173774	2.32962	0.0198261	0.0876513	1.05724	N.S.
CLEC2L	34.3384	1.62852	0.593429	-2.74426	0.00606477	0.0213385	1.67084	Up-regulated	12.9163	0.9059	0.577832	-1.56776	0.116938	0.293215	0.532813	N.S.
CLEC4A	142.675	-0.339582	0.244906	1.38658	0.16557	0.309324	0.509586	N.S.	897.049	0.0317347	0.589782	-0.0538075	0.957089	0.982889	0.00749536	N.S.
CLEC4C	89.5979	0.481147	0.300133	-1.60311	0.10891	0.224306	0.649159	N.S.	12.721	0.415135	0.613076	-0.677135	0.49832	0.704114	0.152357	N.S.
CLEC4D	516.006	-0.816361	0.321485	2.53935	0.011106	0.035516	1.44958	N.S.	96.624	0.340314	0.703723	-0.483591	0.628676	0.794761	0.0997634	N.S.
CLEC4E	1971.48	-0.408218	0.33117	1.23266	0.217704	0.377022	0.423634	N.S.	58.7826	0.536015	0.829173	-0.646445	0.517991	0.718582	0.143524	N.S.
CLEC5A	217.979	-0.215147	0.428538	0.502049	0.615633	0.760385	0.118966	N.S.	751.667	-1.26694	0.928691	1.36423	0.172496	0.374107	0.427005	N.S.
CLEC6A	117.397	-0.844136	0.494591	1.70673	0.0878715	0.190138	0.72093	N.S.	22.1357	-0.72879	0.937243	0.777588	0.436812	0.653787	0.184564	N.S.
[truncated: 10,519 more rows]
